# Supplementary material for: Rab40–Cullin5 complex regulates EPLIN and actin cytoskeleton dynamics during cell migration
Source: J Cell Biol. 2021 May 17;220(7):e202008060. doi: 10.1083/jcb.202008060 (PMC8129794; doi:10.1083/jcb.202008060)
Supplement: Table S1 — lists the full results of mass spectrometry experiments. [file JCB_202008060_TableS1.xlsx]

## Sheet: WT IP IgG
OK	Accession	Entry	Description	mW (Da)	PLGS Score	Coverage (%)	Amount (fmol)
2	P00760	TRY1_BOVIN	Cationic trypsin OS Bos taurus PE 1 SV 3	25768	38068.6	58.9431	258.005
2	P38646	GRP75_HUMAN	Stress 70 protein mitochondrial OS Homo sapiens GN HSPA9 PE 1 SV 2	73634	37773.2	68.7776	121.432
2	P11021	GRP78_HUMAN	78 kDa glucose regulated protein OS Homo sapiens GN HSPA5 PE 1 SV 2	72288	25688.3	55.9633	73.3866
2	P08515	GST26_SCHJA	Glutathione S transferase class mu 26 kDa isozyme OS Schistosoma japonicum PE 1 SV 3	25481	19633.3	53.6697	86.2179
2	P04264	K2C1_HUMAN	Keratin type II cytoskeletal 1 OS Homo sapiens GN KRT1 PE 1 SV 6	65998	18991.2	56.9876	86.9031
2	P11142	HSP7C_HUMAN	Heat shock cognate 71 kDa protein OS Homo sapiens GN HSPA8 PE 1 SV 1	70854	18907.2	54.9536	61.1994
2	P60709	ACTB_HUMAN	Actin cytoplasmic 1 OS Homo sapiens GN ACTB PE 1 SV 1	41709	15067.1	41.8667	86.8272
2	P13645	K1C10_HUMAN	Keratin type I cytoskeletal 10 OS Homo sapiens GN KRT10 PE 1 SV 6	58791	14089.8	48.4589	52.0321
2	P00330	ADH1_YEAST	Alcohol dehydrogenase 1 OS Saccharomyces cerevisiae strain ATCC 204508 S288c GN ADH1 PE 1 SV 5	36825	13746.9	41.954	50
2	P63267	ACTH_HUMAN	Actin gamma enteric smooth muscle OS Homo sapiens GN ACTG2 PE 1 SV 1	41849	10693.1	39.6277	69.6583
2	P34931	HS71L_HUMAN	Heat shock 70 kDa protein 1 like OS Homo sapiens GN HSPA1L PE 1 SV 2	70331	9727.26	19.1888	2.2316
2	P0DMV8	HS71A_HUMAN	Heat shock 70 kDa protein 1A OS Homo sapiens GN HSPA1A PE 1 SV 1	70009	9392.57	26.6771	4.4257
2	P08779	K1C16_HUMAN	Keratin type I cytoskeletal 16 OS Homo sapiens GN KRT16 PE 1 SV 4	51236	9043.55	45.0317	12.983
2	P35908	K22E_HUMAN	Keratin type II cytoskeletal 2 epidermal OS Homo sapiens GN KRT2 PE 1 SV 2	65393	9039	48.2003	23.7624
2	P35527	K1C9_HUMAN	Keratin type I cytoskeletal 9 OS Homo sapiens GN KRT9 PE 1 SV 3	62026	7999.66	43.0177	56.6515
2	P02533	K1C14_HUMAN	Keratin type I cytoskeletal 14 OS Homo sapiens GN KRT14 PE 1 SV 4	51529	7035.37	42.3729	2.9827
2	Q6S8J3	POTEE_HUMAN	POTE ankyrin domain family member E OS Homo sapiens GN POTEE PE 1 SV 3	121285	6336.19	9.3953	26.522
2	P02538	K2C6A_HUMAN	Keratin type II cytoskeletal 6A OS Homo sapiens GN KRT6A PE 1 SV 3	60008	5978.74	35.461	11.3968
2	P48668	K2C6C_HUMAN	Keratin type II cytoskeletal 6C OS Homo sapiens GN KRT6C PE 1 SV 3	59988	5839.4	35.461	10.3469
2	P04259	K2C6B_HUMAN	Keratin type II cytoskeletal 6B OS Homo sapiens GN KRT6B PE 1 SV 5	60030	5301.64	37.5887	5.0625
2	P19474	RO52_HUMAN	E3 ubiquitin protein ligase TRIM21 OS Homo sapiens GN TRIM21 PE 1 SV 1	54135	4934.72	36.4211	17.7183
2	P07437	TBB5_HUMAN	Tubulin beta chain OS Homo sapiens GN TUBB PE 1 SV 2	49638	4653.96	34.4595	6.5199
2	Q9BQE3	TBA1C_HUMAN	Tubulin alpha 1C chain OS Homo sapiens GN TUBA1C PE 1 SV 1	49863	4488.75	30.9577	10.6975
2	P68363	TBA1B_HUMAN	Tubulin alpha 1B chain OS Homo sapiens GN TUBA1B PE 1 SV 1	50119	4450.61	30.8204	21.9908
2	P68104	EF1A1_HUMAN	Elongation factor 1 alpha 1 OS Homo sapiens GN EEF1A1 PE 1 SV 1	50109	4276.44	33.1169	38.5075
2	P13647	K2C5_HUMAN	Keratin type II cytoskeletal 5 OS Homo sapiens GN KRT5 PE 1 SV 3	62339	4042.03	22.8814	7.8296
2	P68371	TBB4B_HUMAN	Tubulin beta 4B chain OS Homo sapiens GN TUBB4B PE 1 SV 1	49799	3909.52	31.0112	1.5583
2	Q04695	K1C17_HUMAN	Keratin type I cytoskeletal 17 OS Homo sapiens GN KRT17 PE 1 SV 2	48076	3074.14	28.0093	3.3821
2	P08729	K2C7_HUMAN	Keratin type II cytoskeletal 7 OS Homo sapiens GN KRT7 PE 1 SV 5	51354	2555.64	16.2047	13.3837
2	P28799	GRN_HUMAN	Granulins OS Homo sapiens GN GRN PE 1 SV 2	63499	2367.23	22.0911	14.1985
2	Q7Z3Z0	K1C25_HUMAN	Keratin type I cytoskeletal 25 OS Homo sapiens GN KRT25 PE 1 SV 1	49287	2325.06	14.4444	1.5326
2	Q13885	TBB2A_HUMAN	Tubulin beta 2A chain OS Homo sapiens GN TUBB2A PE 1 SV 1	49874	1775.73	29.6629	3.8349
2	P08670	VIME_HUMAN	Vimentin OS Homo sapiens GN VIM PE 1 SV 4	53619	1132.38	14.8069	1.1936
2	Q00325	MPCP_HUMAN	Phosphate carrier protein mitochondrial OS Homo sapiens GN SLC25A3 PE 1 SV 2	40068	1018.57	11.6022	3.8139
2	O43790	KRT86_HUMAN	Keratin type II cuticular Hb6 OS Homo sapiens GN KRT86 PE 1 SV 1	53466	1015.65	8.642	0.7934
2	P05141	ADT2_HUMAN	ADP ATP translocase 2 OS Homo sapiens GN SLC25A5 PE 1 SV 7	32831	787.449	12.4161	5.819
2	P62280	RS11_HUMAN	40S ribosomal protein S11 OS Homo sapiens GN RPS11 PE 1 SV 3	18418	783.327	18.9873	3.0512
2	P62241	RS8_HUMAN	40S ribosomal protein S8 OS Homo sapiens GN RPS8 PE 1 SV 2	24190	730.819	11.5385	2.2391
2	Q00839	HNRPU_HUMAN	Heterogeneous nuclear ribonucleoprotein U OS Homo sapiens GN HNRNPU PE 1 SV 6	90527	720.985	10.7879	3.7609
2	P62277	RS13_HUMAN	40S ribosomal protein S13 OS Homo sapiens GN RPS13 PE 1 SV 2	17211	698.654	17.2185	2.0997
2	Q96DR8	MUCL1_HUMAN	Mucin like protein 1 OS Homo sapiens GN MUCL1 PE 1 SV 1	9033	692.645	17.7778	4.0099
2	P67809	YBOX1_HUMAN	Nuclease sensitive element binding protein 1 OS Homo sapiens GN YBX1 PE 1 SV 3	35902	528.842	16.358	1.5643
2	P18124	RL7_HUMAN	60S ribosomal protein L7 OS Homo sapiens GN RPL7 PE 1 SV 1	29207	510.286	14.1129	2.0392
2	P14618	KPYM_HUMAN	Pyruvate kinase PKM OS Homo sapiens GN PKM PE 1 SV 4	57900	458.608	23.3522	5.488
2	P26373	RL13_HUMAN	60S ribosomal protein L13 OS Homo sapiens GN RPL13 PE 1 SV 4	24246	437.503	15.6398	2.1929
2	P61626	LYSC_HUMAN	Lysozyme C OS Homo sapiens GN LYZ PE 1 SV 1	16526	429.545	15.5405	3.1459
2	P08238	HS90B_HUMAN	Heat shock protein HSP 90 beta OS Homo sapiens GN HSP90AB1 PE 1 SV 4	83212	415.471	9.5304	2.8883
2	P60842	IF4A1_HUMAN	Eukaryotic initiation factor 4A I OS Homo sapiens GN EIF4A1 PE 1 SV 1	46124	415.324	19.4581	2.601
2	P62269	RS18_HUMAN	40S ribosomal protein S18 OS Homo sapiens GN RPS18 PE 1 SV 3	17707	354.82	17.7632	4.1886
2	P22626	ROA2_HUMAN	Heterogeneous nuclear ribonucleoproteins A2 B1 OS Homo sapiens GN HNRNPA2B1 PE 1 SV 2	37406	322.981	15.0142	3.7398
2	P04406	G3P_HUMAN	Glyceraldehyde 3 phosphate dehydrogenase OS Homo sapiens GN GAPDH PE 1 SV 3	36030	317.623	13.7313	1.9666

## Sheet: WT IP GDP
OK	Accession	Entry	Description	mW (Da)	PLGS Score	Coverage (%)	Amount (fmol)
2	P38646	GRP75_HUMAN	Stress 70 protein mitochondrial OS Homo sapiens GN HSPA9 PE 1 SV 2	73634	32957	56.9956	172.594		#
2	P11021	GRP78_HUMAN	78 kDa glucose regulated protein OS Homo sapiens GN HSPA5 PE 1 SV 2	72288	22253.3	58.8685	125.032
2	P63261	ACTG_HUMAN	Actin cytoplasmic 2 OS Homo sapiens GN ACTG1 PE 1 SV 1	41765	18818.6	44.2667	0
2	P60709	ACTB_HUMAN	Actin cytoplasmic 1 OS Homo sapiens GN ACTB PE 1 SV 1	41709	18818.6	44.2667	167.407
2	P13645	K1C10_HUMAN	Keratin type I cytoskeletal 10 OS Homo sapiens GN KRT10 PE 1 SV 6	58791	18537.3	58.2192	103.62
2	Q12829	RB40B_HUMAN	Ras related protein Rab 40B OS Homo sapiens GN RAB40B PE 2 SV 1	30936	18012.6	56.1151	112.052
2	P00760	TRY1_BOVIN	Cationic trypsin OS Bos taurus PE 1 SV 3	25768	17310	47.1545	322.085
2	P04264	K2C1_HUMAN	Keratin type II cytoskeletal 1 OS Homo sapiens GN KRT1 PE 1 SV 6	65998	16039.3	56.0559	205.724
2	P11142	HSP7C_HUMAN	Heat shock cognate 71 kDa protein OS Homo sapiens GN HSPA8 PE 1 SV 1	70854	14978.6	44.7368	88.0593
2	Q15369	ELOC_HUMAN	Transcription elongation factor B polypeptide 1 OS Homo sapiens GN TCEB1 PE 1 SV 1	12465	14691	54.4643	19.7999
2	P35527	K1C9_HUMAN	Keratin type I cytoskeletal 9 OS Homo sapiens GN KRT9 PE 1 SV 3	62026	13542.6	66.6132	129.038
2	P68363	TBA1B_HUMAN	Tubulin alpha 1B chain OS Homo sapiens GN TUBA1B PE 1 SV 1	50119	9495.03	31.929	72.9947
2	P00330	ADH1_YEAST	Alcohol dehydrogenase 1 OS Saccharomyces cerevisiae strain ATCC 204508 S288c GN ADH1 PE 1 SV 5	36825	8766.86	35.6322	50
2	Q9BQE3	TBA1C_HUMAN	Tubulin alpha 1C chain OS Homo sapiens GN TUBA1C PE 1 SV 1	49863	8098.69	34.5212	24.3419
2	P08515	GST26_SCHJA	Glutathione S transferase class mu 26 kDa isozyme OS Schistosoma japonicum PE 1 SV 3	25481	7872.15	27.5229	98.4967
2	P35908	K22E_HUMAN	Keratin type II cytoskeletal 2 epidermal OS Homo sapiens GN KRT2 PE 1 SV 2	65393	7615.84	59.7809	55.9985
2	P02533	K1C14_HUMAN	Keratin type I cytoskeletal 14 OS Homo sapiens GN KRT14 PE 1 SV 4	51529	6943.62	53.8136	20.023
2	P68104	EF1A1_HUMAN	Elongation factor 1 alpha 1 OS Homo sapiens GN EEF1A1 PE 1 SV 1	50109	6425.68	31.1688	78.1881
2	P08779	K1C16_HUMAN	Keratin type I cytoskeletal 16 OS Homo sapiens GN KRT16 PE 1 SV 4	51236	6359.26	48.203	15.7104
2	Q15370	ELOB_HUMAN	Transcription elongation factor B polypeptide 2 OS Homo sapiens GN TCEB2 PE 1 SV 1	13124	5565.96	69.4915	20.7534
2	P07437	TBB5_HUMAN	Tubulin beta chain OS Homo sapiens GN TUBB PE 1 SV 2	49638	5205.48	46.1712	44.5056
2	Q7Z3Y7	K1C28_HUMAN	Keratin type I cytoskeletal 28 OS Homo sapiens GN KRT28 PE 1 SV 2	50535	5178.76	11.8534	2.5134
2	Q05639	EF1A2_HUMAN	Elongation factor 1 alpha 2 OS Homo sapiens GN EEF1A2 PE 1 SV 1	50438	5150.9	17.9266	78.1881
2	P0DMV8	HS71A_HUMAN	Heat shock 70 kDa protein 1A OS Homo sapiens GN HSPA1A PE 1 SV 1	70009	5030.1	27.7691	15.4824
2	P19474	RO52_HUMAN	E3 ubiquitin protein ligase TRIM21 OS Homo sapiens GN TRIM21 PE 1 SV 1	54135	4541.6	31.5789	44.594
2	P48741	HSP77_HUMAN	Putative heat shock 70 kDa protein 7 OS Homo sapiens GN HSPA7 PE 5 SV 2	40219	4286.94	16.6213	27.1405
2	P19013	K2C4_HUMAN	Keratin type II cytoskeletal 4 OS Homo sapiens GN KRT4 PE 1 SV 4	57249	4143.93	10.2996	6.3014
2	Q7Z3Y8	K1C27_HUMAN	Keratin type I cytoskeletal 27 OS Homo sapiens GN KRT27 PE 1 SV 2	49791	3893.47	13.5076	10.6112
2	P02538	K2C6A_HUMAN	Keratin type II cytoskeletal 6A OS Homo sapiens GN KRT6A PE 1 SV 3	60008	3858.28	39.0071	11.3506
2	P04259	K2C6B_HUMAN	Keratin type II cytoskeletal 6B OS Homo sapiens GN KRT6B PE 1 SV 5	60030	3822.36	34.3972	0
2	P81605	DCD_HUMAN	Dermcidin OS Homo sapiens GN DCD PE 1 SV 2	11276	3713.51	40	11.738
2	P08729	K2C7_HUMAN	Keratin type II cytoskeletal 7 OS Homo sapiens GN KRT7 PE 1 SV 5	51354	3503.03	12.58	27.4879
2	P68371	TBB4B_HUMAN	Tubulin beta 4B chain OS Homo sapiens GN TUBB4B PE 1 SV 1	49799	3415.85	43.5955	10.4012
2	Q04695	K1C17_HUMAN	Keratin type I cytoskeletal 17 OS Homo sapiens GN KRT17 PE 1 SV 2	48076	3063.48	29.6296	2.4669
2	P05141	ADT2_HUMAN	ADP ATP translocase 2 OS Homo sapiens GN SLC25A5 PE 1 SV 7	32831	3059.12	24.1611	11.8456
2	P08727	K1C19_HUMAN	Keratin type I cytoskeletal 19 OS Homo sapiens GN KRT19 PE 1 SV 4	44079	2886.84	16	2.0865
2	P13647	K2C5_HUMAN	Keratin type II cytoskeletal 5 OS Homo sapiens GN KRT5 PE 1 SV 3	62339	2468.21	30.1695	24.855
2	P12035	K2C3_HUMAN	Keratin type II cytoskeletal 3 OS Homo sapiens GN KRT3 PE 1 SV 3	64377	2080.07	16.5605	25.0802
2	P62987	RL40_HUMAN	Ubiquitin 60S ribosomal protein L40 OS Homo sapiens GN UBA52 PE 1 SV 2	14718	1829.25	32.0313	4.8923
2	P63104	1433Z_HUMAN	14 3 3 protein zeta delta OS Homo sapiens GN YWHAZ PE 1 SV 1	27727	1744.23	45.3061	10.0966
2	P05783	K1C18_HUMAN	Keratin type I cytoskeletal 18 OS Homo sapiens GN KRT18 PE 1 SV 2	48028	1544.4	17.6744	0.632
2	P84085	ARF5_HUMAN	ADP ribosylation factor 5 OS Homo sapiens GN ARF5 PE 1 SV 2	20516	1473.83	33.3333	4.5074
2	O76014	KRT37_HUMAN	Keratin type I cuticular Ha7 OS Homo sapiens GN KRT37 PE 3 SV 3	49715	1471.46	9.5768	1.3231
2	P39019	RS19_HUMAN	40S ribosomal protein S19 OS Homo sapiens GN RPS19 PE 1 SV 2	16050	1424.35	24.1379	7.2664
2	P12273	PIP_HUMAN	Prolactin inducible protein OS Homo sapiens GN PIP PE 1 SV 1	16561	1186.93	30.8219	3.1688
2	P62851	RS25_HUMAN	40S ribosomal protein S25 OS Homo sapiens GN RPS25 PE 1 SV 1	13733	1182.61	22.4	3.8074
2	P14618	KPYM_HUMAN	Pyruvate kinase PKM OS Homo sapiens GN PKM PE 1 SV 4	57900	1179.78	16.7608	11.552
2	Q7Z794	K2C1B_HUMAN	Keratin type II cytoskeletal 1b OS Homo sapiens GN KRT77 PE 2 SV 3	61863	1177.14	14.5329	1.1507
2	P60842	IF4A1_HUMAN	Eukaryotic initiation factor 4A I OS Homo sapiens GN EIF4A1 PE 1 SV 1	46124	1101.21	18.2266	15.0018
2	P23528	COF1_HUMAN	Cofilin 1 OS Homo sapiens GN CFL1 PE 1 SV 3	18490	1065.82	15.0602	5.9419
2	P62829	RL23_HUMAN	60S ribosomal protein L23 OS Homo sapiens GN RPL23 PE 1 SV 1	14856	1047.17	37.8571	4.9065
2	Q9NVI7	ATD3A_HUMAN	ATPase family AAA domain containing protein 3A OS Homo sapiens GN ATAD3A PE 1 SV 2	71324	1003.41	22.8707	7.2717
2	O95678	K2C75_HUMAN	Keratin type II cytoskeletal 75 OS Homo sapiens GN KRT75 PE 1 SV 2	59524	974.319	19.7822	0.3409
2	P15880	RS2_HUMAN	40S ribosomal protein S2 OS Homo sapiens GN RPS2 PE 1 SV 2	31304	945.734	20.8191	2.4766
2	Q00325	MPCP_HUMAN	Phosphate carrier protein mitochondrial OS Homo sapiens GN SLC25A3 PE 1 SV 2	40068	850.376	13.5359	6.2465
2	P28799	GRN_HUMAN	Granulins OS Homo sapiens GN GRN PE 1 SV 2	63499	828.701	19.7302	9.7477
2	B9A064	IGLL5_HUMAN	Immunoglobulin lambda like polypeptide 5 OS Homo sapiens GN IGLL5 PE 2 SV 2	23048	806.149	15.8879	13.4707
2	P62081	RS7_HUMAN	40S ribosomal protein S7 OS Homo sapiens GN RPS7 PE 1 SV 1	22113	784.678	28.3505	6.3062
2	Q93034	CUL5_HUMAN	Cullin 5 OS Homo sapiens GN CUL5 PE 1 SV 4	90897	780.39	12.4359	7.0673
2	Q9H0C2	ADT4_HUMAN	ADP ATP translocase 4 OS Homo sapiens GN SLC25A31 PE 2 SV 1	34999	778.385	15.2381	1.0141
2	P30050	RL12_HUMAN	60S ribosomal protein L12 OS Homo sapiens GN RPL12 PE 1 SV 1	17807	750.1	23.0303	2.9286
2	Q00839	HNRPU_HUMAN	Heterogeneous nuclear ribonucleoprotein U OS Homo sapiens GN HNRNPU PE 1 SV 6	90527	700.351	9.697	8.2863
2	P31943	HNRH1_HUMAN	Heterogeneous nuclear ribonucleoprotein H OS Homo sapiens GN HNRNPH1 PE 1 SV 4	49198	676.291	18.931	4.4899
2	Q8TD19	NEK9_HUMAN	Serine threonine protein kinase Nek9 OS Homo sapiens GN NEK9 PE 1 SV 2	107100	571.078	5.1073	33.71
2	P22626	ROA2_HUMAN	Heterogeneous nuclear ribonucleoproteins A2 B1 OS Homo sapiens GN HNRNPA2B1 PE 1 SV 2	37406	519.368	19.2635	5.9158
2	P53611	PGTB2_HUMAN	Geranylgeranyl transferase type 2 subunit beta OS Homo sapiens GN RABGGTB PE 1 SV 2	36900	467.72	13.2931	6.6633
2	Q92734	TFG_HUMAN	Protein TFG OS Homo sapiens GN TFG PE 1 SV 2	43421	402.366	9.75	2.8883
2	P02768	ALBU_HUMAN	Serum albumin OS Homo sapiens GN ALB PE 1 SV 2	69321	385.818	12.1511	7.8714
2	P13489	RINI_HUMAN	Ribonuclease inhibitor OS Homo sapiens GN RNH1 PE 1 SV 2	49941	373.637	15.4013	3.2038
2	P08238	HS90B_HUMAN	Heat shock protein HSP 90 beta OS Homo sapiens GN HSP90AB1 PE 1 SV 4	83212	346.679	13.8122	3.5892
2	P07900	HS90A_HUMAN	Heat shock protein HSP 90 alpha OS Homo sapiens GN HSP90AA1 PE 1 SV 5	84606	339.937	9.8361	1.9828
2	P50990	TCPQ_HUMAN	T complex protein 1 subunit theta OS Homo sapiens GN CCT8 PE 1 SV 4	59582	337.64	13.5036	12.5905
1	P10809	CH60_HUMAN	60 kDa heat shock protein mitochondrial OS Homo sapiens GN HSPD1 PE 1 SV 2	61016	322.647	21.2914	3.1913
2	Q15233	NONO_HUMAN	Non POU domain containing octamer binding protein OS Homo sapiens GN NONO PE 1 SV 4	54197	311.82	12.3142	5.3746
2	P49411	EFTU_HUMAN	Elongation factor Tu mitochondrial OS Homo sapiens GN TUFM PE 1 SV 2	49510	302.07	34.5133	2.0006
1	P61978	HNRPK_HUMAN	Heterogeneous nuclear ribonucleoprotein K OS Homo sapiens GN HNRNPK PE 1 SV 1	50944	297.308	21.5983	2.2489
1	P32969	RL9_HUMAN	60S ribosomal protein L9 OS Homo sapiens GN RPL9 PE 1 SV 1	21849	292.058	17.1875	3.1146
2	P08670	VIME_HUMAN	Vimentin OS Homo sapiens GN VIM PE 1 SV 4	53619	288.741	10.3004	1.1237
2	Q03001	DYST_HUMAN	Dystonin OS Homo sapiens GN DST PE 1 SV 4	860143	274.435	4.7424	7.3683
1	P05014	IFNA4_HUMAN	Interferon alpha 4 OS Homo sapiens GN IFNA4 PE 1 SV 2	21793	270.379	15.3439	1.3328
2	Q8N1N4	K2C78_HUMAN	Keratin type II cytoskeletal 78 OS Homo sapiens GN KRT78 PE 2 SV 2	56830	268.567	7.8846	1.5411
2	Q6UB28	MAP12_HUMAN	Methionine aminopeptidase 1D mitochondrial OS Homo sapiens GN METAP1D PE 1 SV 1	37064	257.21	7.7612	27.7035
2	P61981	1433G_HUMAN	14 3 3 protein gamma OS Homo sapiens GN YWHAG PE 1 SV 2	28284	248.813	27.1255	3.4052
1	Q15366	PCBP2_HUMAN	Poly rC binding protein 2 OS Homo sapiens GN PCBP2 PE 1 SV 1	38555	243.352	16.9863	2.4452
2	Q08554	DSC1_HUMAN	Desmocollin 1 OS Homo sapiens GN DSC1 PE 1 SV 2	99923	242.601	7.83	2.2962
2	Q9HC77	CENPJ_HUMAN	Centromere protein J OS Homo sapiens GN CENPJ PE 1 SV 2	152905	240.07	9.8655	22.7052

## Sheet: WT IP GTP
OK	Accession	Entry	Description	mW (Da)	PLGS Score	Coverage (%)	Amount (fmol)
2	P04264	K2C1_HUMAN	Keratin type II cytoskeletal 1 OS Homo sapiens GN KRT1 PE 1 SV 6	65998	34878.7	60.8696	214.976
2	P38646	GRP75_HUMAN	Stress 70 protein mitochondrial OS Homo sapiens GN HSPA9 PE 1 SV 2	73634	26994.6	68.0412	198.343
2	P60709	ACTB_HUMAN	Actin cytoplasmic 1 OS Homo sapiens GN ACTB PE 1 SV 1	41709	26728.4	49.8667	171.483
2	P00760	TRY1_BOVIN	Cationic trypsin OS Bos taurus PE 1 SV 3	25768	19895.9	61.3821	369.479
2	P11021	GRP78_HUMAN	78 kDa glucose regulated protein OS Homo sapiens GN HSPA5 PE 1 SV 2	72288	16557.2	51.0703	98.6664
2	P13645	K1C10_HUMAN	Keratin type I cytoskeletal 10 OS Homo sapiens GN KRT10 PE 1 SV 6	58791	14865.4	57.5342	91.5403
2	P08515	GST26_SCHJA	Glutathione S transferase class mu 26 kDa isozyme OS Schistosoma japonicum PE 1 SV 3	25481	14702.8	59.633	100.782
2	P35527	K1C9_HUMAN	Keratin type I cytoskeletal 9 OS Homo sapiens GN KRT9 PE 1 SV 3	62026	12068.6	58.2665	163.17
2	Q12829	RB40B_HUMAN	Ras related protein Rab 40B OS Homo sapiens GN RAB40B PE 2 SV 1	30936	12002.6	57.554	82.5395
2	Q6S8J3	POTEE_HUMAN	POTE ankyrin domain family member E OS Homo sapiens GN POTEE PE 1 SV 3	121285	11552.6	10.2326	120.548
2	P60660	MYL6_HUMAN	Myosin light polypeptide 6 OS Homo sapiens GN MYL6 PE 1 SV 2	16919	10571.3	44.3709	80.8979
2	P11142	HSP7C_HUMAN	Heat shock cognate 71 kDa protein OS Homo sapiens GN HSPA8 PE 1 SV 1	70854	10559.3	45.2012	69.7067
2	P68363	TBA1B_HUMAN	Tubulin alpha 1B chain OS Homo sapiens GN TUBA1B PE 1 SV 1	50119	8545.06	40.3548	58.0364
2	Q15369	ELOC_HUMAN	Transcription elongation factor B polypeptide 1 OS Homo sapiens GN TCEB1 PE 1 SV 1	12465	8439.69	46.4286	18.4507
2	P35579	MYH9_HUMAN	Myosin 9 OS Homo sapiens GN MYH9 PE 1 SV 4	226390	8373.47	53.8776	81.9503
2	Q07020	RL18_HUMAN	60S ribosomal protein L18 OS Homo sapiens GN RPL18 PE 1 SV 2	21621	8037.2	30.8511	14.0153
2	P19105	ML12A_HUMAN	Myosin regulatory light chain 12A OS Homo sapiens GN MYL12A PE 1 SV 2	19781	7659.9	55.5556	26.3123
2	P00330	ADH1_YEAST	Alcohol dehydrogenase 1 OS Saccharomyces cerevisiae strain ATCC 204508 S288c GN ADH1 PE 1 SV 5	36825	6908.43	42.2414	50
2	P30050	RL12_HUMAN	60S ribosomal protein L12 OS Homo sapiens GN RPL12 PE 1 SV 1	17807	6635.06	24.2424	11.2391
2	P35908	K22E_HUMAN	Keratin type II cytoskeletal 2 epidermal OS Homo sapiens GN KRT2 PE 1 SV 2	65393	6392.84	53.5211	35.9693
2	P62851	RS25_HUMAN	40S ribosomal protein S25 OS Homo sapiens GN RPS25 PE 1 SV 1	13733	5752.47	35.2	18.3419
2	P68366	TBA4A_HUMAN	Tubulin alpha 4A chain OS Homo sapiens GN TUBA4A PE 1 SV 1	49892	5321.45	37.2768	2.8684
2	P02533	K1C14_HUMAN	Keratin type I cytoskeletal 14 OS Homo sapiens GN KRT14 PE 1 SV 4	51529	5302.33	42.161	22.6133
2	P0DMV8	HS71A_HUMAN	Heat shock 70 kDa protein 1A OS Homo sapiens GN HSPA1A PE 1 SV 1	70009	5199.33	29.4852	7.4386
2	P08779	K1C16_HUMAN	Keratin type I cytoskeletal 16 OS Homo sapiens GN KRT16 PE 1 SV 4	51236	4871.72	45.666	15.1651
2	Q15370	ELOB_HUMAN	Transcription elongation factor B polypeptide 2 OS Homo sapiens GN TCEB2 PE 1 SV 1	13124	4566.84	80.5085	16.3077
2	P05386	RLA1_HUMAN	60S acidic ribosomal protein P1 OS Homo sapiens GN RPLP1 PE 1 SV 1	11506	4439.04	75.4386	7.2578
2	P05388	RLA0_HUMAN	60S acidic ribosomal protein P0 OS Homo sapiens GN RPLP0 PE 1 SV 1	34251	4375.35	37.224	8.5684
2	P19474	RO52_HUMAN	E3 ubiquitin protein ligase TRIM21 OS Homo sapiens GN TRIM21 PE 1 SV 1	54135	4324.52	34.5263	42.2679
2	P07437	TBB5_HUMAN	Tubulin beta chain OS Homo sapiens GN TUBB PE 1 SV 2	49638	4279.16	40.0901	34.0196
2	P02538	K2C6A_HUMAN	Keratin type II cytoskeletal 6A OS Homo sapiens GN KRT6A PE 1 SV 3	60008	4181.76	34.5745	21.3842
2	P62987	RL40_HUMAN	Ubiquitin 60S ribosomal protein L40 OS Homo sapiens GN UBA52 PE 1 SV 2	14718	3562.18	22.6563	2.6156
2	P62829	RL23_HUMAN	60S ribosomal protein L23 OS Homo sapiens GN RPL23 PE 1 SV 1	14856	3398.37	40.7143	10.3472
2	P19013	K2C4_HUMAN	Keratin type II cytoskeletal 4 OS Homo sapiens GN KRT4 PE 1 SV 4	57249	3200.01	12.3596	2.3872
2	P61247	RS3A_HUMAN	40S ribosomal protein S3a OS Homo sapiens GN RPS3A PE 1 SV 2	29925	3104.2	15.9091	12.2675
2	P13647	K2C5_HUMAN	Keratin type II cytoskeletal 5 OS Homo sapiens GN KRT5 PE 1 SV 3	62339	3068.58	30.5085	23.6892
2	P62241	RS8_HUMAN	40S ribosomal protein S8 OS Homo sapiens GN RPS8 PE 1 SV 2	24190	2871.76	41.3462	16.1182
2	P14136	GFAP_HUMAN	Glial fibrillary acidic protein OS Homo sapiens GN GFAP PE 1 SV 1	49849	2837.73	13.6574	26.8023
2	P48741	HSP77_HUMAN	Putative heat shock 70 kDa protein 7 OS Homo sapiens GN HSPA7 PE 5 SV 2	40219	2626.13	17.4387	24.4353
2	Q04695	K1C17_HUMAN	Keratin type I cytoskeletal 17 OS Homo sapiens GN KRT17 PE 1 SV 2	48076	2442.13	23.8426	4.9057
2	P08729	K2C7_HUMAN	Keratin type II cytoskeletal 7 OS Homo sapiens GN KRT7 PE 1 SV 5	51354	2433.7	17.2708	3.6982
2	P62701	RS4X_HUMAN	40S ribosomal protein S4 X isoform OS Homo sapiens GN RPS4X PE 1 SV 2	29579	2136.51	30.7985	11.5993
2	P62249	RS16_HUMAN	40S ribosomal protein S16 OS Homo sapiens GN RPS16 PE 1 SV 2	16435	2120.15	33.5616	7.2884
2	P62081	RS7_HUMAN	40S ribosomal protein S7 OS Homo sapiens GN RPS7 PE 1 SV 1	22113	2064.58	22.6804	7.6071
2	Q02878	RL6_HUMAN	60S ribosomal protein L6 OS Homo sapiens GN RPL6 PE 1 SV 3	32707	2049.18	24.6528	9.9422
2	P68104	EF1A1_HUMAN	Elongation factor 1 alpha 1 OS Homo sapiens GN EEF1A1 PE 1 SV 1	50109	2034.3	35.0649	24.9255
2	P62888	RL30_HUMAN	60S ribosomal protein L30 OS Homo sapiens GN RPL30 PE 1 SV 2	12775	2029.1	40	4.239
2	P08727	K1C19_HUMAN	Keratin type I cytoskeletal 19 OS Homo sapiens GN KRT19 PE 1 SV 4	44079	1914.74	24.75	1.008
2	P18077	RL35A_HUMAN	60S ribosomal protein L35a OS Homo sapiens GN RPL35A PE 1 SV 2	12529	1913.82	26.3636	4.5007
2	P15880	RS2_HUMAN	40S ribosomal protein S2 OS Homo sapiens GN RPS2 PE 1 SV 2	31304	1908.31	46.0751	18.4952
2	P35749	MYH11_HUMAN	Myosin 11 OS Homo sapiens GN MYH11 PE 1 SV 3	227197	1633.74	13.6917	9.7617
2	O76013	KRT36_HUMAN	Keratin type I cuticular Ha6 OS Homo sapiens GN KRT36 PE 2 SV 1	52214	1527.78	6.2098	3.5281
2	Q92764	KRT35_HUMAN	Keratin type I cuticular Ha5 OS Homo sapiens GN KRT35 PE 2 SV 5	50328	1487.97	8.5714	0.817
2	P62277	RS13_HUMAN	40S ribosomal protein S13 OS Homo sapiens GN RPS13 PE 1 SV 2	17211	1401.83	35.0993	8.8514
2	P83731	RL24_HUMAN	60S ribosomal protein L24 OS Homo sapiens GN RPL24 PE 1 SV 1	17767	1355.71	26.1146	3.0096
2	Q00839	HNRPU_HUMAN	Heterogeneous nuclear ribonucleoprotein U OS Homo sapiens GN HNRNPU PE 1 SV 6	90527	1348.26	12.4848	15.594
2	P60842	IF4A1_HUMAN	Eukaryotic initiation factor 4A I OS Homo sapiens GN EIF4A1 PE 1 SV 1	46124	1334.57	21.4286	5.4822
2	P18124	RL7_HUMAN	60S ribosomal protein L7 OS Homo sapiens GN RPL7 PE 1 SV 1	29207	1334.48	28.629	13.3426
2	P49207	RL34_HUMAN	60S ribosomal protein L34 OS Homo sapiens GN RPL34 PE 1 SV 3	13284	1302.11	40.1709	5.9562
2	Q7Z406	MYH14_HUMAN	Myosin 14 OS Homo sapiens GN MYH14 PE 1 SV 2	227730	1227.23	10.7268	26.4054
2	P61313	RL15_HUMAN	60S ribosomal protein L15 OS Homo sapiens GN RPL15 PE 1 SV 2	24131	1205.39	14.7059	10.2876
2	P23396	RS3_HUMAN	40S ribosomal protein S3 OS Homo sapiens GN RPS3 PE 1 SV 2	26671	1192.93	31.6872	9.3899
2	P62906	RL10A_HUMAN	60S ribosomal protein L10a OS Homo sapiens GN RPL10A PE 1 SV 2	24815	1137.33	20.7373	8.3601
2	B9A064	IGLL5_HUMAN	Immunoglobulin lambda like polypeptide 5 OS Homo sapiens GN IGLL5 PE 2 SV 2	23048	1136.94	14.486	8.6129
2	P28799	GRN_HUMAN	Granulins OS Homo sapiens GN GRN PE 1 SV 2	63499	1105.39	18.7184	8.6854
2	Q71UM5	RS27L_HUMAN	40S ribosomal protein S27 like OS Homo sapiens GN RPS27L PE 1 SV 3	9470	1068.73	25	4.8025
2	P32969	RL9_HUMAN	60S ribosomal protein L9 OS Homo sapiens GN RPL9 PE 1 SV 1	21849	1048.52	26.5625	5.2514
2	P40429	RL13A_HUMAN	60S ribosomal protein L13a OS Homo sapiens GN RPL13A PE 1 SV 2	23562	1032.5	33.9901	9.3104
2	P39023	RL3_HUMAN	60S ribosomal protein L3 OS Homo sapiens GN RPL3 PE 1 SV 2	46079	991.318	24.5658	9.3177
2	P05141	ADT2_HUMAN	ADP ATP translocase 2 OS Homo sapiens GN SLC25A5 PE 1 SV 7	32831	924.521	20.4698	8.9176
2	P35580	MYH10_HUMAN	Myosin 10 OS Homo sapiens GN MYH10 PE 1 SV 3	228856	908.11	20.9514	14.0408
2	P62424	RL7A_HUMAN	60S ribosomal protein L7a OS Homo sapiens GN RPL7A PE 1 SV 2	29977	879.843	17.2932	14.5786
2	P50914	RL14_HUMAN	60S ribosomal protein L14 OS Homo sapiens GN RPL14 PE 1 SV 4	23417	844.463	23.7209	7.4811
2	P61353	RL27_HUMAN	60S ribosomal protein L27 OS Homo sapiens GN RPL27 PE 1 SV 2	15787	783.825	12.5	10.1281
2	P10412	H14_HUMAN	Histone H1 4 OS Homo sapiens GN HIST1H1E PE 1 SV 2	21852	777.802	30.137	5.7584
2	P08238	HS90B_HUMAN	Heat shock protein HSP 90 beta OS Homo sapiens GN HSP90AB1 PE 1 SV 4	83212	765.658	14.6409	2.9835
2	P62753	RS6_HUMAN	40S ribosomal protein S6 OS Homo sapiens GN RPS6 PE 1 SV 1	28663	750.131	21.2851	8.5661
2	Q58FF7	H90B3_HUMAN	Putative heat shock protein HSP 90 beta 3 OS Homo sapiens GN HSP90AB3P PE 5 SV 1	68282	746.902	11.5578	1.4846
2	Q02543	RL18A_HUMAN	60S ribosomal protein L18a OS Homo sapiens GN RPL18A PE 1 SV 2	20748	722.487	30.1136	4.3849
2	P63104	1433Z_HUMAN	14 3 3 protein zeta delta OS Homo sapiens GN YWHAZ PE 1 SV 1	27727	721.623	23.6735	2.8057
2	P36578	RL4_HUMAN	60S ribosomal protein L4 OS Homo sapiens GN RPL4 PE 1 SV 5	47667	686.78	25.2927	7.064
2	O00159	MYO1C_HUMAN	Unconventional myosin Ic OS Homo sapiens GN MYO1C PE 1 SV 4	121606	676.106	14.9577	4.4773
2	P62913	RL11_HUMAN	60S ribosomal protein L11 OS Homo sapiens GN RPL11 PE 1 SV 2	20239	636.163	16.8539	7.7018
2	Q8N1N4	K2C78_HUMAN	Keratin type II cytoskeletal 78 OS Homo sapiens GN KRT78 PE 2 SV 2	56830	615.928	10	1.3353
2	P62263	RS14_HUMAN	40S ribosomal protein S14 OS Homo sapiens GN RPS14 PE 1 SV 3	16262	614.875	17.2185	7.2441
2	P62750	RL23A_HUMAN	60S ribosomal protein L23a OS Homo sapiens GN RPL23A PE 1 SV 1	17684	611.451	21.7949	5.2272
2	P27348	1433T_HUMAN	14 3 3 protein theta OS Homo sapiens GN YWHAQ PE 1 SV 1	27746	590.252	21.6327	1.539
2	P47914	RL29_HUMAN	60S ribosomal protein L29 OS Homo sapiens GN RPL29 PE 1 SV 2	17741	568.308	16.3522	6.0796
2	P08670	VIME_HUMAN	Vimentin OS Homo sapiens GN VIM PE 1 SV 4	53619	553.874	25.1073	3.0394
2	P62917	RL8_HUMAN	60S ribosomal protein L8 OS Homo sapiens GN RPL8 PE 1 SV 2	28007	513.25	19.4553	11.4565
2	Q86Y46	K2C73_HUMAN	Keratin type II cytoskeletal 73 OS Homo sapiens GN KRT73 PE 1 SV 1	58886	504.69	9.0741	0.6602
2	P07900	HS90A_HUMAN	Heat shock protein HSP 90 alpha OS Homo sapiens GN HSP90AA1 PE 1 SV 5	84606	463.86	10.1093	2.4334
2	Q8IUE1	TF2LX_HUMAN	Homeobox protein TGIF2LX OS Homo sapiens GN TGIF2LX PE 1 SV 1	26658	429.047	23.2365	13.171
2	Q9NVI7	ATD3A_HUMAN	ATPase family AAA domain containing protein 3A OS Homo sapiens GN ATAD3A PE 1 SV 2	71324	418.101	14.3533	2.5622
2	P04406	G3P_HUMAN	Glyceraldehyde 3 phosphate dehydrogenase OS Homo sapiens GN GAPDH PE 1 SV 3	36030	412.885	15.8209	3.9082
2	P63244	GBLP_HUMAN	Guanine nucleotide binding protein subunit beta 2 like 1 OS Homo sapiens GN GNB2L1 PE 1 SV 3	35054	411.487	23.0284	3.2491
2	Q92522	H1X_HUMAN	Histone H1x OS Homo sapiens GN H1FX PE 1 SV 1	22473	408.058	12.6761	2.0936
2	P19338	NUCL_HUMAN	Nucleolin OS Homo sapiens GN NCL PE 1 SV 3	76568	401.44	11.9718	3.2309
2	Q93034	CUL5_HUMAN	Cullin 5 OS Homo sapiens GN CUL5 PE 1 SV 4	90897	400.113	16.0256	6.404
2	P26373	RL13_HUMAN	60S ribosomal protein L13 OS Homo sapiens GN RPL13 PE 1 SV 4	24246	393.697	32.2275	6.7697
2	P13489	RINI_HUMAN	Ribonuclease inhibitor OS Homo sapiens GN RNH1 PE 1 SV 2	49941	369.608	22.1258	2.8363
2	P61626	LYSC_HUMAN	Lysozyme C OS Homo sapiens GN LYZ PE 1 SV 1	16526	353.279	31.7568	4.0365
2	Q04912	RON_HUMAN	Macrophage stimulating protein receptor OS Homo sapiens GN MST1R PE 1 SV 2	152173	347.714	7.4286	36.4956
2	O15178	BRAC_HUMAN	Brachyury protein OS Homo sapiens GN T PE 1 SV 1	47413	297.473	9.6552	90.2248
2	Q9Y383	LC7L2_HUMAN	Putative RNA binding protein Luc7 like 2 OS Homo sapiens GN LUC7L2 PE 1 SV 2	46485	290.376	11.7347	1.7249
2	P61978	HNRPK_HUMAN	Heterogeneous nuclear ribonucleoprotein K OS Homo sapiens GN HNRNPK PE 1 SV 1	50944	284.055	22.6782	1.3368
1	P62910	RL32_HUMAN	60S ribosomal protein L32 OS Homo sapiens GN RPL32 PE 1 SV 2	15849	281.817	20	1.3861
1	Q96KK5	H2A1H_HUMAN	Histone H2A type 1 H OS Homo sapiens GN HIST1H2AH PE 1 SV 3	13897	264.777	21.875	2.1205
2	Q03001	DYST_HUMAN	Dystonin OS Homo sapiens GN DST PE 1 SV 4	860143	246.255	4.8349	21.9162
1	P61254	RL26_HUMAN	60S ribosomal protein L26 OS Homo sapiens GN RPL26 PE 1 SV 1	17247	232.696	13.7931	7.4443
2	P07355	ANXA2_HUMAN	Annexin A2 OS Homo sapiens GN ANXA2 PE 1 SV 2	38579	229.095	6.7847	2.4563
2	P13533	MYH6_HUMAN	Myosin 6 OS Homo sapiens GN MYH6 PE 1 SV 5	223594	215.828	8.3032	3.7575
1	Q9Y5T4	DJC15_HUMAN	DnaJ homolog subfamily C member 15 OS Homo sapiens GN DNAJC15 PE 1 SV 2	16372	212.195	26	2.1014
2	P27635	RL10_HUMAN	60S ribosomal protein L10 OS Homo sapiens GN RPL10 PE 1 SV 4	24587	212.159	7.0093	10.6021
2	Q96DR7	ARHGQ_HUMAN	Rho guanine nucleotide exchange factor 26 OS Homo sapiens GN ARHGEF26 PE 1 SV 4	97285	205.937	6.4294	5.4799
2	P10809	CH60_HUMAN	60 kDa heat shock protein mitochondrial OS Homo sapiens GN HSPD1 PE 1 SV 2	61016	196.875	9.5986	2.1699
2	P13535	MYH8_HUMAN	Myosin 8 OS Homo sapiens GN MYH8 PE 1 SV 3	222623	194.821	10.0671	0.7117
2	Q86YM7	HOME1_HUMAN	Homer protein homolog 1 OS Homo sapiens GN HOMER1 PE 1 SV 2	40252	189.052	16.3842	23.4793
2	P12882	MYH1_HUMAN	Myosin 1 OS Homo sapiens GN MYH1 PE 1 SV 3	223005	182.542	8.0454	1.4764
2	Q5T749	KPRP_HUMAN	Keratinocyte proline rich protein OS Homo sapiens GN KPRP PE 1 SV 1	64093	179.629	8.8083	2.2623
2	P12883	MYH7_HUMAN	Myosin 7 OS Homo sapiens GN MYH7 PE 1 SV 5	222957	178.154	6.4083	0.5631
2	P11055	MYH3_HUMAN	Myosin 3 OS Homo sapiens GN MYH3 PE 1 SV 3	223765	170.297	6.4948	0.7393
1	P18621	RL17_HUMAN	60S ribosomal protein L17 OS Homo sapiens GN RPL17 PE 1 SV 3	21383	170.005	14.6739	4.5616
2	O75461	E2F6_HUMAN	Transcription factor E2F6 OS Homo sapiens GN E2F6 PE 1 SV 1	31824	167.504	15.6584	1.4762
2	P31943	HNRH1_HUMAN	Heterogeneous nuclear ribonucleoprotein H OS Homo sapiens GN HNRNPH1 PE 1 SV 4	49198	161.769	13.8085	3.6263
2	Q14CN4	K2C72_HUMAN	Keratin type II cytoskeletal 72 OS Homo sapiens GN KRT72 PE 1 SV 2	55842	157.908	17.2211	0.443
2	Q9UKX3	MYH13_HUMAN	Myosin 13 OS Homo sapiens GN MYH13 PE 2 SV 2	223464	156.838	7.1723	1.4474
2	A6NMY6	AXA2L_HUMAN	Putative annexin A2 like protein OS Homo sapiens GN ANXA2P2 PE 5 SV 2	38634	148.881	8.8496	0.5992
2	Q9H3R1	NDST4_HUMAN	Bifunctional heparan sulfate N deacetylase N sulfotransferase 4 OS Homo sapiens GN NDST4 PE 2 SV 1	100651	148.741	5.8486	4.7546
2	Q9P1Y5	CAMP3_HUMAN	Calmodulin regulated spectrin associated protein 3 OS Homo sapiens GN CAMSAP3 PE 1 SV 2	134666	147.382	7.2058	3.9767
2	Q9UQD0	SCN8A_HUMAN	Sodium channel protein type 8 subunit alpha OS Homo sapiens GN SCN8A PE 1 SV 1	225132	146.772	4.9495	56.5004

## Sheet: WT vs AAAA run 1
			IgG	WT	4A
#	Identified Proteins (1898)	Accession Number
1	Tubulin beta chain OS=Homo sapiens GN=TUBB PE=1 SV=2	TBB5_HUMAN	191	213	233
2	Tubulin alpha-1C chain OS=Homo sapiens GN=TUBA1C PE=1 SV=1	TBA1C_HUMAN	100	133	165
3	Stress-70 protein, mitochondrial OS=Homo sapiens GN=HSPA9 PE=1 SV=2	GRP75_HUMAN	117	112	126
4	Keratin, type II cytoskeletal 1 OS=Homo sapiens GN=KRT1 PE=1 SV=6	K2C1_HUMAN	141	161	146
5	Fatty acid synthase OS=Homo sapiens GN=FASN PE=1 SV=3	FAS_HUMAN	69	138	139
6	Actin, cytoplasmic 1 OS=Homo sapiens GN=ACTB PE=1 SV=1	ACTB_HUMAN	132	86	91
7	Keratin, type I cytoskeletal 10 OS=Homo sapiens GN=KRT10 PE=1 SV=6	K1C10_HUMAN	109	90	114
8	Cytoplasmic dynein 1 heavy chain 1 OS=Homo sapiens GN=DYNC1H1 PE=1 SV=5	DYHC1_HUMAN	4	135	119
9	DNA-dependent protein kinase catalytic subunit OS=Homo sapiens GN=PRKDC PE=1 SV=3	PRKDC_HUMAN	40	141	64
10	Keratin, type II cytoskeletal 2 epidermal OS=Homo sapiens GN=KRT2 PE=1 SV=2	K22E_HUMAN	95	97	110
11	Elongation factor 1-alpha 1 OS=Homo sapiens GN=EEF1A1 PE=1 SV=1	EF1A1_HUMAN	64	84	112
12	Filamin-A OS=Homo sapiens GN=FLNA PE=1 SV=4	FLNA_HUMAN	36	112	93
13	78 kDa glucose-regulated protein OS=Homo sapiens GN=HSPA5 PE=1 SV=2	GRP78_HUMAN	86	87	78
14	Heat shock protein HSP 90-beta OS=Homo sapiens GN=HSP90AB1 PE=1 SV=4	HS90B_HUMAN	37	88	109
15	Keratin, type I cytoskeletal 9 OS=Homo sapiens GN=KRT9 PE=1 SV=3	K1C9_HUMAN	75	75	71
16	CAD protein OS=Homo sapiens GN=CAD PE=1 SV=3	PYR1_HUMAN	30	76	89
17	Heat shock cognate 71 kDa protein OS=Homo sapiens GN=HSPA8 PE=1 SV=1	HSP7C_HUMAN	66	67	76
18	Exportin-2 OS=Homo sapiens GN=CSE1L PE=1 SV=3	XPO2_HUMAN	40	85	94
19	Leucine-rich PPR motif-containing protein, mitochondrial OS=Homo sapiens GN=LRPPRC PE=1 SV=3	LPPRC_HUMAN	23	64	67
20	Major vault protein OS=Homo sapiens GN=MVP PE=1 SV=4	MVP_HUMAN	70	70	35
21	60 kDa heat shock protein, mitochondrial OS=Homo sapiens GN=HSPD1 PE=1 SV=2	CH60_HUMAN	24	59	74
22	Bifunctional glutamate/proline--tRNA ligase OS=Homo sapiens GN=EPRS PE=1 SV=5	SYEP_HUMAN	18	58	54
23	Sodium/potassium-transporting ATPase subunit alpha-1 OS=Homo sapiens GN=ATP1A1 PE=1 SV=1	AT1A1_HUMAN	18	62	70
24	Elongation factor 1-gamma OS=Homo sapiens GN=EEF1G PE=1 SV=3	EF1G_HUMAN	30	47	54
25	Neuroblast differentiation-associated protein AHNAK OS=Homo sapiens GN=AHNAK PE=1 SV=2	AHNK_HUMAN	4	29	33
26	Eukaryotic initiation factor 4A-I OS=Homo sapiens GN=EIF4A1 PE=1 SV=1	IF4A1_HUMAN	30	52	49
27	Sarcoplasmic/endoplasmic reticulum calcium ATPase 2 OS=Homo sapiens GN=ATP2A2 PE=1 SV=1	AT2A2_HUMAN	24	56	47
28	26S proteasome non-ATPase regulatory subunit 2 OS=Homo sapiens GN=PSMD2 PE=1 SV=3	PSMD2_HUMAN	22	31	61
29	Coatomer subunit beta OS=Homo sapiens GN=COPB1 PE=1 SV=3	COPB_HUMAN	23	43	55
30	40S ribosomal protein S3 OS=Homo sapiens GN=RPS3 PE=1 SV=2	RS3_HUMAN	21	46	48
31	Pyruvate kinase PKM OS=Homo sapiens GN=PKM PE=1 SV=4	KPYM_HUMAN	25	36	46
32	Myoferlin OS=Homo sapiens GN=MYOF PE=1 SV=1	MYOF_HUMAN		68	21
33	Clathrin heavy chain 1 OS=Homo sapiens GN=CLTC PE=1 SV=5	CLH1_HUMAN	25	32	44
34	C-1-tetrahydrofolate synthase, cytoplasmic OS=Homo sapiens GN=MTHFD1 PE=1 SV=3	C1TC_HUMAN	22	37	28
35	Exportin-1 OS=Homo sapiens GN=XPO1 PE=1 SV=1	XPO1_HUMAN	15	46	37
36	Calnexin OS=Homo sapiens GN=CANX PE=1 SV=2	CALX_HUMAN	11	46	45
37	Keratin, type I cytoskeletal 14 OS=Homo sapiens GN=KRT14 PE=1 SV=4	K1C14_HUMAN	29	34	31
38	E3 ubiquitin-protein ligase UBR4 OS=Homo sapiens GN=UBR4 PE=1 SV=1	UBR4_HUMAN		37	28
39	ATP synthase subunit beta, mitochondrial OS=Homo sapiens GN=ATP5B PE=1 SV=3	ATPB_HUMAN	20	45	38
40	Nicotinamide phosphoribosyltransferase OS=Homo sapiens GN=NAMPT PE=1 SV=1	NAMPT_HUMAN	13	32	27
41	DNA damage-binding protein 1 OS=Homo sapiens GN=DDB1 PE=1 SV=1	DDB1_HUMAN	7	54	30
42	Eukaryotic translation initiation factor 4 gamma 1 OS=Homo sapiens GN=EIF4G1 PE=1 SV=4	IF4G1_HUMAN	3	29	54
43	Aspartate--tRNA ligase, cytoplasmic OS=Homo sapiens GN=DARS PE=1 SV=2	SYDC_HUMAN	14	34	37
44	Importin-5 OS=Homo sapiens GN=IPO5 PE=1 SV=4	IPO5_HUMAN	11	46	29
45	Isoleucine--tRNA ligase, cytoplasmic OS=Homo sapiens GN=IARS PE=1 SV=2	SYIC_HUMAN	14	41	29
46	Transcription intermediary factor 1-beta OS=Homo sapiens GN=TRIM28 PE=1 SV=5	TIF1B_HUMAN	12	38	32
47	Importin-7 OS=Homo sapiens GN=IPO7 PE=1 SV=1	IPO7_HUMAN	8	40	39
48	eIF-2-alpha kinase activator GCN1 OS=Homo sapiens GN=GCN1 PE=1 SV=6	GCN1_HUMAN	3	55	13
49	Leucine--tRNA ligase, cytoplasmic OS=Homo sapiens GN=LARS PE=1 SV=2	SYLC_HUMAN	15	36	19
50	Filamin-C OS=Homo sapiens GN=FLNC PE=1 SV=3	FLNC_HUMAN	10		41
51	Microtubule-actin cross-linking factor 1, isoforms 1/2/3/5 OS=Homo sapiens GN=MACF1 PE=1 SV=4	MACF1_HUMAN		1
52	Keratin, type II cytoskeletal 6A OS=Homo sapiens GN=KRT6A PE=1 SV=3	K2C6A_HUMAN	19	28	35
53	ADP/ATP translocase 3 OS=Homo sapiens GN=SLC25A6 PE=1 SV=4	ADT3_HUMAN	20	23	33
54	Receptor of activated protein C kinase 1 OS=Homo sapiens GN=RACK1 PE=1 SV=3	RACK1_HUMAN	8	34	32
55	Long-chain-fatty-acid--CoA ligase 4 OS=Homo sapiens GN=ACSL4 PE=1 SV=2	ACSL4_HUMAN	10	33	16
56	Glycogen [starch] synthase, muscle OS=Homo sapiens GN=GYS1 PE=1 SV=2	GYS1_HUMAN	11	23	36
57	Dynactin subunit 1 OS=Homo sapiens GN=DCTN1 PE=1 SV=3	DCTN1_HUMAN	4	29	31
58	Kinesin-1 heavy chain OS=Homo sapiens GN=KIF5B PE=1 SV=1	KINH_HUMAN	8	43	35
59	E3 ubiquitin-protein ligase TRIM21 OS=Homo sapiens GN=TRIM21 PE=1 SV=1	RO52_HUMAN	31	32	16
60	Ras-related protein Rab-40B OS=Homo sapiens GN=RAB40B PE=2 SV=1	RB40B_HUMAN	9	31	27
61	Arginine--tRNA ligase, cytoplasmic OS=Homo sapiens GN=RARS PE=1 SV=2	SYRC_HUMAN	7	29	31
62	Elongation factor 2 OS=Homo sapiens GN=EEF2 PE=1 SV=4	EF2_HUMAN	8	26	35
63	ATP synthase subunit alpha, mitochondrial OS=Homo sapiens GN=ATP5A1 PE=1 SV=1	ATPA_HUMAN	18	21	20
64	T-complex protein 1 subunit epsilon OS=Homo sapiens GN=CCT5 PE=1 SV=1	TCPE_HUMAN	13	24	36
65	Cullin-associated NEDD8-dissociated protein 1 OS=Homo sapiens GN=CAND1 PE=1 SV=2	CAND1_HUMAN	5	29	26
66	Unconventional myosin-Ic OS=Homo sapiens GN=MYO1C PE=1 SV=4	MYO1C_HUMAN	15	21	26
67	ATP-dependent RNA helicase DDX39A OS=Homo sapiens GN=DDX39A PE=1 SV=2	DX39A_HUMAN	17	24	26
68	Keratin, type II cytoskeletal 5 OS=Homo sapiens GN=KRT5 PE=1 SV=3	K2C5_HUMAN	18	24	28
69	Ubiquitin-40S ribosomal protein S27a OS=Homo sapiens GN=RPS27A PE=1 SV=2	RS27A_HUMAN	9	22	24
70	Tubulin alpha-1B chain OS=Homo sapiens GN=TUBA1B PE=1 SV=1	TBA1B_HUMAN	16	27	29
71	Heat shock protein HSP 90-alpha OS=Homo sapiens GN=HSP90AA1 PE=1 SV=5	HS90A_HUMAN	2	29	34
72	Elongation factor Tu, mitochondrial OS=Homo sapiens GN=TUFM PE=1 SV=2	EFTU_HUMAN	20	22	25
73	40S ribosomal protein SA OS=Homo sapiens GN=RPSA PE=1 SV=4	RSSA_HUMAN	10	31	29
74	Coatomer subunit alpha OS=Homo sapiens GN=COPA PE=1 SV=2	COPA_HUMAN	3	31	32
75	T-complex protein 1 subunit theta OS=Homo sapiens GN=CCT8 PE=1 SV=4	TCPQ_HUMAN	11	24	36
76	Protein-glutamine gamma-glutamyltransferase 2 OS=Homo sapiens GN=TGM2 PE=1 SV=2	TGM2_HUMAN	23	15	30
77	RuvB-like 2 OS=Homo sapiens GN=RUVBL2 PE=1 SV=3	RUVB2_HUMAN	12	34	24
78	Regulator of nonsense transcripts 1 OS=Homo sapiens GN=UPF1 PE=1 SV=2	RENT1_HUMAN	11	21	34
79	26S protease regulatory subunit 7 OS=Homo sapiens GN=PSMC2 PE=1 SV=3	PRS7_HUMAN	15	19	28
80	4F2 cell-surface antigen heavy chain OS=Homo sapiens GN=SLC3A2 PE=1 SV=3	4F2_HUMAN	13	24	28
81	Methionine--tRNA ligase, cytoplasmic OS=Homo sapiens GN=MARS PE=1 SV=2	SYMC_HUMAN	13	28	29
82	Dolichyl-diphosphooligosaccharide--protein glycosyltransferase subunit 1 OS=Homo sapiens GN=RPN1 PE=1 SV=1	RPN1_HUMAN	9	29	22
83	Testin OS=Homo sapiens GN=TES PE=1 SV=1	TES_HUMAN	9	22	29
84	Phospholipase A-2-activating protein OS=Homo sapiens GN=PLAA PE=1 SV=2	PLAP_HUMAN	12	25	25
85	DnaJ homolog subfamily B member 11 OS=Homo sapiens GN=DNAJB11 PE=1 SV=1	DJB11_HUMAN	4	30	26
86	Glycogen phosphorylase, brain form OS=Homo sapiens GN=PYGB PE=1 SV=5	PYGB_HUMAN	18	35	12
87	Exportin-5 OS=Homo sapiens GN=XPO5 PE=1 SV=1	XPO5_HUMAN	4	16	25
88	Importin subunit beta-1 OS=Homo sapiens GN=KPNB1 PE=1 SV=2	IMB1_HUMAN	14	25	31
89	Hypoxia up-regulated protein 1 OS=Homo sapiens GN=HYOU1 PE=1 SV=1	HYOU1_HUMAN	1	31	26
90	Heterogeneous nuclear ribonucleoprotein M OS=Homo sapiens GN=HNRNPM PE=1 SV=3	HNRPM_HUMAN	17	10	12
91	Valine--tRNA ligase OS=Homo sapiens GN=VARS PE=1 SV=4	SYVC_HUMAN	5	20	27
92	Desmoplakin OS=Homo sapiens GN=DSP PE=1 SV=3	DESP_HUMAN	11	4	22
93	Glucose-6-phosphate 1-dehydrogenase OS=Homo sapiens GN=G6PD PE=1 SV=4	G6PD_HUMAN	7	30	17
94	Glutamine--tRNA ligase OS=Homo sapiens GN=QARS PE=1 SV=1	SYQ_HUMAN	8	23	30
95	T-complex protein 1 subunit gamma OS=Homo sapiens GN=CCT3 PE=1 SV=4	TCPG_HUMAN	13	19	27
96	Signal transducer and activator of transcription 1-alpha/beta OS=Homo sapiens GN=STAT1 PE=1 SV=2	STAT1_HUMAN	9	23	30
97	Probable ubiquitin carboxyl-terminal hydrolase FAF-X OS=Homo sapiens GN=USP9X PE=1 SV=3	USP9X_HUMAN	1	10	36
98	Coatomer subunit gamma-1 OS=Homo sapiens GN=COPG1 PE=1 SV=1	COPG1_HUMAN	7	26	29
99	Heat shock 70 kDa protein 1A OS=Homo sapiens GN=HSPA1A PE=1 SV=1	HS71A_HUMAN (+1)	18	15	22
100	Alanine--tRNA ligase, cytoplasmic OS=Homo sapiens GN=AARS PE=1 SV=2	SYAC_HUMAN	7	20	37
101	Acetyl-CoA acetyltransferase, mitochondrial OS=Homo sapiens GN=ACAT1 PE=1 SV=1	THIL_HUMAN	14	16	20
102	ATP-dependent RNA helicase A OS=Homo sapiens GN=DHX9 PE=1 SV=4	DHX9_HUMAN	23	9	14
103	PDZ and LIM domain protein 5 OS=Homo sapiens GN=PDLIM5 PE=1 SV=5	PDLI5_HUMAN	9	24	21
104	ATP-dependent 6-phosphofructokinase, platelet type OS=Homo sapiens GN=PFKP PE=1 SV=2	PFKAP_HUMAN	20	22	17
105	26S protease regulatory subunit 4 OS=Homo sapiens GN=PSMC1 PE=1 SV=1	PRS4_HUMAN	10	13	29
106	Threonine--tRNA ligase, cytoplasmic OS=Homo sapiens GN=TARS PE=1 SV=3	SYTC_HUMAN	3	24	30
107	Proteasome-associated protein ECM29 homolog OS=Homo sapiens GN=ECM29 PE=1 SV=2	ECM29_HUMAN	2	14	24
108	Glutamine--fructose-6-phosphate aminotransferase [isomerizing] 2 OS=Homo sapiens GN=GFPT2 PE=1 SV=3	GFPT2_HUMAN	18	39	6
109	EH domain-containing protein 1 OS=Homo sapiens GN=EHD1 PE=1 SV=2	EHD1_HUMAN	8	25	21
110	DNA mismatch repair protein Msh2 OS=Homo sapiens GN=MSH2 PE=1 SV=1	MSH2_HUMAN	9	23	19
111	40S ribosomal protein S4, X isoform OS=Homo sapiens GN=RPS4X PE=1 SV=2	RS4X_HUMAN	6	14	16
112	T-complex protein 1 subunit delta OS=Homo sapiens GN=CCT4 PE=1 SV=4	TCPD_HUMAN	12	16	21
113	Coatomer subunit delta OS=Homo sapiens GN=ARCN1 PE=1 SV=1	COPD_HUMAN	7	19	22
114	Trifunctional enzyme subunit alpha, mitochondrial OS=Homo sapiens GN=HADHA PE=1 SV=2	ECHA_HUMAN	7	23	24
115	DNA replication licensing factor MCM7 OS=Homo sapiens GN=MCM7 PE=1 SV=4	MCM7_HUMAN	10	15	17
116	Delta-1-pyrroline-5-carboxylate synthase OS=Homo sapiens GN=ALDH18A1 PE=1 SV=2	P5CS_HUMAN	14	16	24
117	Poly(rC)-binding protein 1 OS=Homo sapiens GN=PCBP1 PE=1 SV=2	PCBP1_HUMAN	9	26	22
118	Dynamin-2 OS=Homo sapiens GN=DNM2 PE=1 SV=2	DYN2_HUMAN	4	16	17
119	Heat shock protein beta-1 OS=Homo sapiens GN=HSPB1 PE=1 SV=2	HSPB1_HUMAN	12	15	23
120	Importin subunit alpha-1 OS=Homo sapiens GN=KPNA2 PE=1 SV=1	IMA1_HUMAN	6	24	26
121	Condensin complex subunit 1 OS=Homo sapiens GN=NCAPD2 PE=1 SV=3	CND1_HUMAN	1	14	22
122	Ribonuclease inhibitor OS=Homo sapiens GN=RNH1 PE=1 SV=2	RINI_HUMAN	16	27	15
123	Hornerin OS=Homo sapiens GN=HRNR PE=1 SV=2	HORN_HUMAN	16	14	11
124	Importin-9 OS=Homo sapiens GN=IPO9 PE=1 SV=3	IPO9_HUMAN	4	25	23
125	40S ribosomal protein S2 OS=Homo sapiens GN=RPS2 PE=1 SV=2	RS2_HUMAN	9	10	9
126	RuvB-like 1 OS=Homo sapiens GN=RUVBL1 PE=1 SV=1	RUVB1_HUMAN	10	22	22
127	Chloride intracellular channel protein 1 OS=Homo sapiens GN=CLIC1 PE=1 SV=4	CLIC1_HUMAN	5	20	25
128	T-complex protein 1 subunit beta OS=Homo sapiens GN=CCT2 PE=1 SV=4	TCPB_HUMAN	3	15	23
129	T-complex protein 1 subunit eta OS=Homo sapiens GN=CCT7 PE=1 SV=2	TCPH_HUMAN	4	12	19
130	Structural maintenance of chromosomes protein 2 OS=Homo sapiens GN=SMC2 PE=1 SV=2	SMC2_HUMAN	1	22	20
131	Cytoskeleton-associated protein 5 OS=Homo sapiens GN=CKAP5 PE=1 SV=3	CKAP5_HUMAN		11	19
132	Serine/threonine-protein phosphatase 2A 65 kDa regulatory subunit A alpha isoform OS=Homo sapiens GN=PPP2R1A PE=1 SV=4	2AAA_HUMAN	3	18	25
133	MMS19 nucleotide excision repair protein homolog OS=Homo sapiens GN=MMS19 PE=1 SV=2	MMS19_HUMAN	4	17	20
134	Tyrosine-protein phosphatase non-receptor type 1 OS=Homo sapiens GN=PTPN1 PE=1 SV=1	PTN1_HUMAN	8	14	19
135	Hexokinase-1 OS=Homo sapiens GN=HK1 PE=1 SV=3	HXK1_HUMAN	12	19	14
136	Eukaryotic translation initiation factor 4 gamma 2 OS=Homo sapiens GN=EIF4G2 PE=1 SV=1	IF4G2_HUMAN	6	20	19
137	Polyadenylate-binding protein 1 OS=Homo sapiens GN=PABPC1 PE=1 SV=2	PABP1_HUMAN	17	9	12
138	Acetyl-CoA acetyltransferase, cytosolic OS=Homo sapiens GN=ACAT2 PE=1 SV=2	THIC_HUMAN	11	18	16
139	Heterogeneous nuclear ribonucleoprotein U OS=Homo sapiens GN=HNRNPU PE=1 SV=6	HNRPU_HUMAN	6	11	10
140	T-complex protein 1 subunit zeta OS=Homo sapiens GN=CCT6A PE=1 SV=3	TCPZ_HUMAN	3	17	14
141	14-3-3 protein theta OS=Homo sapiens GN=YWHAQ PE=1 SV=1	1433T_HUMAN	10	20	15
142	Phosphate carrier protein, mitochondrial OS=Homo sapiens GN=SLC25A3 PE=1 SV=2	MPCP_HUMAN	9	15	15
143	DNA mismatch repair protein Msh6 OS=Homo sapiens GN=MSH6 PE=1 SV=2	MSH6_HUMAN	11	14	16
144	Long-chain-fatty-acid--CoA ligase 3 OS=Homo sapiens GN=ACSL3 PE=1 SV=3	ACSL3_HUMAN	10	22	11
145	Cyclin-dependent kinase 1 OS=Homo sapiens GN=CDK1 PE=1 SV=3	CDK1_HUMAN	6	18	19
146	HLA class I histocompatibility antigen, A-69 alpha chain OS=Homo sapiens GN=HLA-A PE=1 SV=2	1A69_HUMAN	12	21	17
147	Heterogeneous nuclear ribonucleoprotein H OS=Homo sapiens GN=HNRNPH1 PE=1 SV=4	HNRH1_HUMAN	15	19	11
148	Hexokinase-2 OS=Homo sapiens GN=HK2 PE=1 SV=2	HXK2_HUMAN	10	17	20
149	Zyxin OS=Homo sapiens GN=ZYX PE=1 SV=1	ZYX_HUMAN	2	18	29
150	Heterogeneous nuclear ribonucleoprotein K OS=Homo sapiens GN=HNRNPK PE=1 SV=1	HNRPK_HUMAN	23	12	17
151	Structural maintenance of chromosomes protein 4 OS=Homo sapiens GN=SMC4 PE=1 SV=2	SMC4_HUMAN	3	14	22
152	Protein diaphanous homolog 1 OS=Homo sapiens GN=DIAPH1 PE=1 SV=2	DIAP1_HUMAN		10	24
153	Extended synaptotagmin-2 OS=Homo sapiens GN=ESYT2 PE=1 SV=1	ESYT2_HUMAN	3	24	17
154	Proliferating cell nuclear antigen OS=Homo sapiens GN=PCNA PE=1 SV=1	PCNA_HUMAN	11	16	16
155	Dolichyl-diphosphooligosaccharide--protein glycosyltransferase subunit 2 OS=Homo sapiens GN=RPN2 PE=1 SV=3	RPN2_HUMAN	13	19	24
156	T-complex protein 1 subunit alpha OS=Homo sapiens GN=TCP1 PE=1 SV=1	TCPA_HUMAN	12	23	15
157	Transportin-1 OS=Homo sapiens GN=TNPO1 PE=1 SV=2	TNPO1_HUMAN	4	13	20
158	Splicing factor 3B subunit 1 OS=Homo sapiens GN=SF3B1 PE=1 SV=3	SF3B1_HUMAN		12	17
159	DnaJ homolog subfamily A member 2 OS=Homo sapiens GN=DNAJA2 PE=1 SV=1	DNJA2_HUMAN	6	14	18
160	Lon protease homolog, mitochondrial OS=Homo sapiens GN=LONP1 PE=1 SV=2	LONM_HUMAN	3	13	16
161	DNA replication licensing factor MCM4 OS=Homo sapiens GN=MCM4 PE=1 SV=5	MCM4_HUMAN	8	16	14
162	DNA replication licensing factor MCM6 OS=Homo sapiens GN=MCM6 PE=1 SV=1	MCM6_HUMAN	3	15	16
163	40S ribosomal protein S11 OS=Homo sapiens GN=RPS11 PE=1 SV=3	RS11_HUMAN	7	18	12
164	General vesicular transport factor p115 OS=Homo sapiens GN=USO1 PE=1 SV=2	USO1_HUMAN	2	16	21
165	Ubiquitin-like modifier-activating enzyme 1 OS=Homo sapiens GN=UBA1 PE=1 SV=3	UBA1_HUMAN		15	29
166	Programmed cell death 6-interacting protein OS=Homo sapiens GN=PDCD6IP PE=1 SV=1	PDC6I_HUMAN		16	25
167	Aminoacyl tRNA synthase complex-interacting multifunctional protein 1 OS=Homo sapiens GN=AIMP1 PE=1 SV=2	AIMP1_HUMAN	7	15	17
168	Ephrin type-A receptor 2 OS=Homo sapiens GN=EPHA2 PE=1 SV=2	EPHA2_HUMAN	2	19	15
169	60S acidic ribosomal protein P0 OS=Homo sapiens GN=RPLP0 PE=1 SV=1	RLA0_HUMAN	9	6	9
170	Tubulin beta-4B chain OS=Homo sapiens GN=TUBB4B PE=1 SV=1	TBB4B_HUMAN	11	19	12
171	Golgi-specific brefeldin A-resistance guanine nucleotide exchange factor 1 OS=Homo sapiens GN=GBF1 PE=1 SV=2	GBF1_HUMAN		8	18
172	Ubiquitin carboxyl-terminal hydrolase 5 OS=Homo sapiens GN=USP5 PE=1 SV=2	UBP5_HUMAN		21	21
173	DnaJ homolog subfamily A member 1 OS=Homo sapiens GN=DNAJA1 PE=1 SV=2	DNJA1_HUMAN	7	11	17
174	Ras GTPase-activating-like protein IQGAP3 OS=Homo sapiens GN=IQGAP3 PE=1 SV=2	IQGA3_HUMAN	6	5	20
175	Nuclear pore complex protein Nup93 OS=Homo sapiens GN=NUP93 PE=1 SV=2	NUP93_HUMAN	5	12	21
176	Adenylosuccinate synthetase isozyme 2 OS=Homo sapiens GN=ADSS PE=1 SV=3	PURA2_HUMAN	6	15	11
177	Very-long-chain enoyl-CoA reductase OS=Homo sapiens GN=TECR PE=1 SV=1	TECR_HUMAN	3	13	9
178	Q8NF91|SYNE1_HUMAN-DECOY	Q8NF91|SYNE1_HUMAN-DECOY		1	1
179	E3 ubiquitin-protein ligase HUWE1 OS=Homo sapiens GN=HUWE1 PE=1 SV=3	HUWE1_HUMAN		18	14
180	ATP-dependent RNA helicase DDX3X OS=Homo sapiens GN=DDX3X PE=1 SV=3	DDX3X_HUMAN	17	6	15
181	Reticulocalbin-1 OS=Homo sapiens GN=RCN1 PE=1 SV=1	RCN1_HUMAN	7	9	10
182	Epidermal growth factor receptor OS=Homo sapiens GN=EGFR PE=1 SV=2	EGFR_HUMAN	2	29	18
183	Serine/threonine-protein phosphatase 2A catalytic subunit alpha isoform OS=Homo sapiens GN=PPP2CA PE=1 SV=1	PP2AA_HUMAN	2	19	25
184	Endoplasmin OS=Homo sapiens GN=HSP90B1 PE=1 SV=1	ENPL_HUMAN	2	21	15
185	DNA replication licensing factor MCM3 OS=Homo sapiens GN=MCM3 PE=1 SV=3	MCM3_HUMAN	9	14	17
186	26S protease regulatory subunit 6B OS=Homo sapiens GN=PSMC4 PE=1 SV=2	PRS6B_HUMAN	3	6	14
187	Succinate dehydrogenase [ubiquinone] flavoprotein subunit, mitochondrial OS=Homo sapiens GN=SDHA PE=1 SV=2	SDHA_HUMAN	4	16	26
188	Transportin-3 OS=Homo sapiens GN=TNPO3 PE=1 SV=3	TNPO3_HUMAN	4	18	17
189	Dihydrolipoyl dehydrogenase, mitochondrial OS=Homo sapiens GN=DLD PE=1 SV=2	DLDH_HUMAN	11	11	14
190	Trifunctional enzyme subunit beta, mitochondrial OS=Homo sapiens GN=HADHB PE=1 SV=3	ECHB_HUMAN	13	15	16
191	60S ribosomal protein L3 OS=Homo sapiens GN=RPL3 PE=1 SV=2	RL3_HUMAN	11	9	8
192	40S ribosomal protein S18 OS=Homo sapiens GN=RPS18 PE=1 SV=3	RS18_HUMAN	7	16	13
193	WD repeat-containing protein 1 OS=Homo sapiens GN=WDR1 PE=1 SV=4	WDR1_HUMAN	7	13	16
194	tRNA (cytosine(34)-C(5))-methyltransferase OS=Homo sapiens GN=NSUN2 PE=1 SV=2	NSUN2_HUMAN	1	15	21
195	Eukaryotic initiation factor 4A-III OS=Homo sapiens GN=EIF4A3 PE=1 SV=4	IF4A3_HUMAN	13	9	15
196	Nucleolin OS=Homo sapiens GN=NCL PE=1 SV=3	NUCL_HUMAN	9	15	10
197	Phenylalanine--tRNA ligase beta subunit OS=Homo sapiens GN=FARSB PE=1 SV=3	SYFB_HUMAN	12	14	12
198	Niban-like protein 1 OS=Homo sapiens GN=FAM129B PE=1 SV=3	NIBL1_HUMAN	1	20	11
199	60S ribosomal protein L23 OS=Homo sapiens GN=RPL23 PE=1 SV=1	RL23_HUMAN	10	19	14
200	Glutamine--fructose-6-phosphate aminotransferase [isomerizing] 1 OS=Homo sapiens GN=GFPT1 PE=1 SV=3	GFPT1_HUMAN	4	17	8
201	Formin-like protein 1 OS=Homo sapiens GN=FMNL1 PE=1 SV=3	FMNL1_HUMAN	1	20	5
202	Q15149|PLEC_HUMAN-DECOY	Q15149|PLEC_HUMAN-DECOY	1
203	Atlastin-3 OS=Homo sapiens GN=ATL3 PE=1 SV=1	ATLA3_HUMAN	5	8	8
204	26S protease regulatory subunit 8 OS=Homo sapiens GN=PSMC5 PE=1 SV=1	PRS8_HUMAN	5	10	16
205	CTP synthase 1 OS=Homo sapiens GN=CTPS1 PE=1 SV=2	PYRG1_HUMAN	15	13	13
206	40S ribosomal protein S3a OS=Homo sapiens GN=RPS3A PE=1 SV=2	RS3A_HUMAN	11	14	16
207	Protein unc-45 homolog A OS=Homo sapiens GN=UNC45A PE=1 SV=1	UN45A_HUMAN	4	15	14
208	Exportin-7 OS=Homo sapiens GN=XPO7 PE=1 SV=3	XPO7_HUMAN	4	13	14
209	Myosin-9 OS=Homo sapiens GN=MYH9 PE=1 SV=4	MYH9_HUMAN	15	1	2
210	DNA (cytosine-5)-methyltransferase 1 OS=Homo sapiens GN=DNMT1 PE=1 SV=2	DNMT1_HUMAN	2	9	9
211	Dynein heavy chain 8, axonemal OS=Homo sapiens GN=DNAH8 PE=1 SV=2	DYH8_HUMAN			1
212	Keratin, type II cuticular Hb6 OS=Homo sapiens GN=KRT86 PE=1 SV=1	KRT86_HUMAN	35	1
213	60S ribosomal protein L10 OS=Homo sapiens GN=RPL10 PE=1 SV=4	RL10_HUMAN	13	10	9
214	Neutral amino acid transporter B(0) OS=Homo sapiens GN=SLC1A5 PE=1 SV=2	AAAT_HUMAN	6	16	20
215	Chloride intracellular channel protein 4 OS=Homo sapiens GN=CLIC4 PE=1 SV=4	CLIC4_HUMAN	5	20	8
216	Very-long-chain 3-oxoacyl-CoA reductase OS=Homo sapiens GN=HSD17B12 PE=1 SV=2	DHB12_HUMAN	4	13	10
217	Keratin, type I cytoskeletal 16 OS=Homo sapiens GN=KRT16 PE=1 SV=4	K1C16_HUMAN	10	10	13
218	Serine/threonine-protein kinase OSR1 OS=Homo sapiens GN=OXSR1 PE=1 SV=1	OXSR1_HUMAN	8	16	13
219	60S ribosomal protein L7 OS=Homo sapiens GN=RPL7 PE=1 SV=1	RL7_HUMAN	6	6	8
220	Splicing factor 3B subunit 3 OS=Homo sapiens GN=SF3B3 PE=1 SV=4	SF3B3_HUMAN	1	8	13
221	Acetyl-CoA carboxylase 1 OS=Homo sapiens GN=ACACA PE=1 SV=2	ACACA_HUMAN		13	11
222	ADP-ribosylation factor 4 OS=Homo sapiens GN=ARF4 PE=1 SV=3	ARF4_HUMAN	13	9	8
223	26S proteasome non-ATPase regulatory subunit 3 OS=Homo sapiens GN=PSMD3 PE=1 SV=2	PSMD3_HUMAN	6	9	16
224	Serpin H1 OS=Homo sapiens GN=SERPINH1 PE=1 SV=2	SERPH_HUMAN	6	14	16
225	Integrin-linked protein kinase OS=Homo sapiens GN=ILK PE=1 SV=2	ILK_HUMAN	10	8	10
226	Paxillin OS=Homo sapiens GN=PXN PE=1 SV=3	PAXI_HUMAN	7	12	15
227	60S ribosomal protein L6 OS=Homo sapiens GN=RPL6 PE=1 SV=3	RL6_HUMAN	14	7	9
228	Asparagine--tRNA ligase, cytoplasmic OS=Homo sapiens GN=NARS PE=1 SV=1	SYNC_HUMAN	12	5	13
229	Protein phosphatase 1F OS=Homo sapiens GN=PPM1F PE=1 SV=3	PPM1F_HUMAN	1	25	7
230	Filamin-B OS=Homo sapiens GN=FLNB PE=1 SV=2	FLNB_HUMAN		5	13
231	Cysteine and glycine-rich protein 1 OS=Homo sapiens GN=CSRP1 PE=1 SV=3	CSRP1_HUMAN	8	10	9
232	Eukaryotic translation initiation factor 3 subunit A OS=Homo sapiens GN=EIF3A PE=1 SV=1	EIF3A_HUMAN	2	2	14
233	Serine/threonine-protein phosphatase 6 regulatory subunit 3 OS=Homo sapiens GN=PPP6R3 PE=1 SV=2	PP6R3_HUMAN	1	11	17
234	Alpha-centractin OS=Homo sapiens GN=ACTR1A PE=1 SV=1	ACTZ_HUMAN	1	11	13
235	Rho guanine nucleotide exchange factor 1 OS=Homo sapiens GN=ARHGEF1 PE=1 SV=2	ARHG1_HUMAN	2	16	11
236	Glycine--tRNA ligase OS=Homo sapiens GN=GARS PE=1 SV=3	SYG_HUMAN	17	10	1
237	Utrophin OS=Homo sapiens GN=UTRN PE=1 SV=2	UTRO_HUMAN		3	4
238	Cullin-5 OS=Homo sapiens GN=CUL5 PE=1 SV=4	CUL5_HUMAN		28
239	Alpha-actinin-4 OS=Homo sapiens GN=ACTN4 PE=1 SV=2	ACTN4_HUMAN	18	6	5
240	Calumenin OS=Homo sapiens GN=CALU PE=1 SV=2	CALU_HUMAN	2	13	12
241	Granulins OS=Homo sapiens GN=GRN PE=1 SV=2	GRN_HUMAN	7	16	17
242	Inverted formin-2 OS=Homo sapiens GN=INF2 PE=1 SV=2	INF2_HUMAN	5	14	12
243	Non-POU domain-containing octamer-binding protein OS=Homo sapiens GN=NONO PE=1 SV=4	NONO_HUMAN	7	9	8
244	Minor histocompatibility antigen H13 OS=Homo sapiens GN=HM13 PE=1 SV=1	HM13_HUMAN	5	11	17
245	CCR4-NOT transcription complex subunit 1 OS=Homo sapiens GN=CNOT1 PE=1 SV=2	CNOT1_HUMAN		5	2
246	Coatomer subunit gamma-2 OS=Homo sapiens GN=COPG2 PE=1 SV=1	COPG2_HUMAN	4	9	12
247	Glyceraldehyde-3-phosphate dehydrogenase OS=Homo sapiens GN=GAPDH PE=1 SV=3	G3P_HUMAN	3	13	6
248	Thymidine kinase, cytosolic OS=Homo sapiens GN=TK1 PE=1 SV=2	KITH_HUMAN	11	7	8
249	LIM and SH3 domain protein 1 OS=Homo sapiens GN=LASP1 PE=1 SV=2	LASP1_HUMAN	7	14	15
250	Putative RNA-binding protein Luc7-like 2 OS=Homo sapiens GN=LUC7L2 PE=1 SV=2	LC7L2_HUMAN	5	7	15
251	Peroxiredoxin-1 OS=Homo sapiens GN=PRDX1 PE=1 SV=1	PRDX1_HUMAN	11	5	13
252	40S ribosomal protein S16 OS=Homo sapiens GN=RPS16 PE=1 SV=2	RS16_HUMAN	8	12	10
253	Dolichyl-diphosphooligosaccharide--protein glycosyltransferase subunit STT3A OS=Homo sapiens GN=STT3A PE=1 SV=2	STT3A_HUMAN	4	7	6
254	Phenylalanine--tRNA ligase alpha subunit OS=Homo sapiens GN=FARSA PE=1 SV=3	SYFA_HUMAN	6	14	9
255	Exportin-T OS=Homo sapiens GN=XPOT PE=1 SV=2	XPOT_HUMAN	4	15	8
256	Condensin complex subunit 3 OS=Homo sapiens GN=NCAPG PE=1 SV=1	CND3_HUMAN	2	9	13
257	Cullin-4B OS=Homo sapiens GN=CUL4B PE=1 SV=4	CUL4B_HUMAN		13	10
258	Acyl-coenzyme A thioesterase 9, mitochondrial OS=Homo sapiens GN=ACOT9 PE=1 SV=2	ACOT9_HUMAN	6	12	19
259	PDZ and LIM domain protein 7 OS=Homo sapiens GN=PDLIM7 PE=1 SV=1	PDLI7_HUMAN	7	10	13
260	Protein PML OS=Homo sapiens GN=PML PE=1 SV=3	PML_HUMAN	5	12	14
261	60S ribosomal protein L4 OS=Homo sapiens GN=RPL4 PE=1 SV=5	RL4_HUMAN	12	5	4
262	E3 ubiquitin/ISG15 ligase TRIM25 OS=Homo sapiens GN=TRIM25 PE=1 SV=2	TRI25_HUMAN	9	12	6
263	Thyroid receptor-interacting protein 6 OS=Homo sapiens GN=TRIP6 PE=1 SV=3	TRIP6_HUMAN	8	9	9
264	Plectin OS=Homo sapiens GN=PLEC PE=1 SV=3	PLEC_HUMAN			2
265	Catenin delta-1 OS=Homo sapiens GN=CTNND1 PE=1 SV=1	CTND1_HUMAN	8	9	6
266	Eukaryotic translation initiation factor 2 subunit 1 OS=Homo sapiens GN=EIF2S1 PE=1 SV=3	IF2A_HUMAN	6	5	8
267	Replication protein A 70 kDa DNA-binding subunit OS=Homo sapiens GN=RPA1 PE=1 SV=2	RFA1_HUMAN	5	14	12
268	Synembryn-A OS=Homo sapiens GN=RIC8A PE=1 SV=3	RIC8A_HUMAN	5	8	12
269	60S ribosomal protein L13a OS=Homo sapiens GN=RPL13A PE=1 SV=2	RL13A_HUMAN	7	3	4
270	Heterogeneous nuclear ribonucleoproteins A2/B1 OS=Homo sapiens GN=HNRNPA2B1 PE=1 SV=2	ROA2_HUMAN	13	8	5
271	TAR DNA-binding protein 43 OS=Homo sapiens GN=TARDBP PE=1 SV=1	TADBP_HUMAN	9	12	13
272	Sister chromatid cohesion protein PDS5 homolog A OS=Homo sapiens GN=PDS5A PE=1 SV=1	PDS5A_HUMAN	1	11	8
273	Tubulin-specific chaperone D OS=Homo sapiens GN=TBCD PE=1 SV=2	TBCD_HUMAN	1	11	15
274	Apolipoprotein B-100 OS=Homo sapiens GN=APOB PE=1 SV=2	APOB_HUMAN		1	3
275	Protein disulfide-isomerase OS=Homo sapiens GN=P4HB PE=1 SV=3	PDIA1_HUMAN		18	10
276	Plasma membrane calcium-transporting ATPase 1 OS=Homo sapiens GN=ATP2B1 PE=1 SV=3	AT2B1_HUMAN		13	12
277	Asparagine synthetase [glutamine-hydrolyzing] OS=Homo sapiens GN=ASNS PE=1 SV=4	ASNS_HUMAN	8	7	5
278	Dolichyl-diphosphooligosaccharide--protein glycosyltransferase 48 kDa subunit OS=Homo sapiens GN=DDOST PE=1 SV=4	OST48_HUMAN	5	13	12
279	Ubiquitin thioesterase OTUB1 OS=Homo sapiens GN=OTUB1 PE=1 SV=2	OTUB1_HUMAN	7	12	13
280	26S protease regulatory subunit 6A OS=Homo sapiens GN=PSMC3 PE=1 SV=3	PRS6A_HUMAN	5	11	9
281	60S ribosomal protein L9 OS=Homo sapiens GN=RPL9 PE=1 SV=1	RL9_HUMAN	5	10	11
282	40S ribosomal protein S5 OS=Homo sapiens GN=RPS5 PE=1 SV=4	RS5_HUMAN	7	13	16
283	Tubulin beta-6 chain OS=Homo sapiens GN=TUBB6 PE=1 SV=1	TBB6_HUMAN	8	10	13
284	Kinetochore-associated protein 1 OS=Homo sapiens GN=KNTC1 PE=1 SV=1	KNTC1_HUMAN	2	3	3
285	Condensin complex subunit 2 OS=Homo sapiens GN=NCAPH PE=1 SV=3	CND2_HUMAN	2	10	13
286	Monofunctional C1-tetrahydrofolate synthase, mitochondrial OS=Homo sapiens GN=MTHFD1L PE=1 SV=1	C1TM_HUMAN	2	14	11
287	Coatomer subunit beta' OS=Homo sapiens GN=COPB2 PE=1 SV=2	COPB2_HUMAN		10	12
288	Basic leucine zipper and W2 domain-containing protein 1 OS=Homo sapiens GN=BZW1 PE=1 SV=1	BZW1_HUMAN	3	8	9
289	Elongation factor 1-beta OS=Homo sapiens GN=EEF1B2 PE=1 SV=3	EF1B_HUMAN	4	11	7
290	Eukaryotic translation initiation factor 2 subunit 3 OS=Homo sapiens GN=EIF2S3 PE=1 SV=3	IF2G_HUMAN	6	8	12
291	Monocarboxylate transporter 4 OS=Homo sapiens GN=SLC16A3 PE=1 SV=1	MOT4_HUMAN	6	11	10
292	Exosome complex exonuclease RRP44 OS=Homo sapiens GN=DIS3 PE=1 SV=2	RRP44_HUMAN	2	17	7
293	Eukaryotic translation initiation factor 5 OS=Homo sapiens GN=EIF5 PE=1 SV=2	IF5_HUMAN	2	8	12
294	Neutral alpha-glucosidase AB OS=Homo sapiens GN=GANAB PE=1 SV=3	GANAB_HUMAN		13	6
295	2',3'-cyclic-nucleotide 3'-phosphodiesterase OS=Homo sapiens GN=CNP PE=1 SV=2	CN37_HUMAN	7	12	15
296	Pyruvate dehydrogenase E1 component subunit beta, mitochondrial OS=Homo sapiens GN=PDHB PE=1 SV=3	ODPB_HUMAN	7	8	12
297	Surfeit locus protein 4 OS=Homo sapiens GN=SURF4 PE=1 SV=3	SURF4_HUMAN	5	14	18
298	26S proteasome non-ATPase regulatory subunit 11 OS=Homo sapiens GN=PSMD11 PE=1 SV=3	PSD11_HUMAN	2	11	11
299	Pre-mRNA-processing-splicing factor 8 OS=Homo sapiens GN=PRPF8 PE=1 SV=2	PRP8_HUMAN	1	2	3
300	Nuclear pore complex protein Nup155 OS=Homo sapiens GN=NUP155 PE=1 SV=1	NU155_HUMAN	2	9	11
301	Signal transducer and activator of transcription 3 OS=Homo sapiens GN=STAT3 PE=1 SV=2	STAT3_HUMAN	1	12	14
302	Tyrosine--tRNA ligase, cytoplasmic OS=Homo sapiens GN=YARS PE=1 SV=4	SYYC_HUMAN		13	10
303	Ubiquitin-like modifier-activating enzyme 6 OS=Homo sapiens GN=UBA6 PE=1 SV=1	UBA6_HUMAN		9	11
304	Solute carrier family 2, facilitated glucose transporter member 1 OS=Homo sapiens GN=SLC2A1 PE=1 SV=2	GTR1_HUMAN	3	14	6
305	Poly(rC)-binding protein 2 OS=Homo sapiens GN=PCBP2 PE=1 SV=1	PCBP2_HUMAN	5	10	9
306	40S ribosomal protein S15a OS=Homo sapiens GN=RPS15A PE=1 SV=2	RS15A_HUMAN	6	10	9
307	Deoxynucleoside triphosphate triphosphohydrolase SAMHD1 OS=Homo sapiens GN=SAMHD1 PE=1 SV=2	SAMH1_HUMAN	4	3	11
308	40S ribosomal protein S12 OS=Homo sapiens GN=RPS12 PE=1 SV=3	RS12_HUMAN	3	11	13
309	Signal recognition particle subunit SRP68 OS=Homo sapiens GN=SRP68 PE=1 SV=2	SRP68_HUMAN	2	6	8
310	26S proteasome non-ATPase regulatory subunit 5 OS=Homo sapiens GN=PSMD5 PE=1 SV=3	PSMD5_HUMAN	2	14	13
311	Vesicle-fusing ATPase OS=Homo sapiens GN=NSF PE=1 SV=3	NSF_HUMAN		15	8
312	Calreticulin OS=Homo sapiens GN=CALR PE=1 SV=1	CALR_HUMAN		13	11
313	ATP-dependent RNA helicase DDX1 OS=Homo sapiens GN=DDX1 PE=1 SV=2	DDX1_HUMAN	9	9	8
314	Four and a half LIM domains protein 2 OS=Homo sapiens GN=FHL2 PE=1 SV=3	FHL2_HUMAN	5	7	10
315	Glutaredoxin-3 OS=Homo sapiens GN=GLRX3 PE=1 SV=2	GLRX3_HUMAN	4	6	10
316	Large neutral amino acids transporter small subunit 1 OS=Homo sapiens GN=SLC7A5 PE=1 SV=2	LAT1_HUMAN	6	10	9
317	Ribose-phosphate pyrophosphokinase 2 OS=Homo sapiens GN=PRPS2 PE=1 SV=2	PRPS2_HUMAN	7	7	16
318	Tyrosine-protein kinase receptor UFO OS=Homo sapiens GN=AXL PE=1 SV=3	UFO_HUMAN	3	11	9
319	Poly [ADP-ribose] polymerase 4 OS=Homo sapiens GN=PARP4 PE=1 SV=3	PARP4_HUMAN	9	4	1
320	Transmembrane 9 superfamily member 2 OS=Homo sapiens GN=TM9SF2 PE=1 SV=1	TM9S2_HUMAN	1	7	8
321	Inosine-5'-monophosphate dehydrogenase 2 OS=Homo sapiens GN=IMPDH2 PE=1 SV=2	IMDH2_HUMAN	21	1	1
322	Endoplasmic reticulum aminopeptidase 1 OS=Homo sapiens GN=ERAP1 PE=1 SV=3	ERAP1_HUMAN		12	10
323	SUMO-activating enzyme subunit 2 OS=Homo sapiens GN=UBA2 PE=1 SV=2	SAE2_HUMAN		8	9
324	Medium-chain specific acyl-CoA dehydrogenase, mitochondrial OS=Homo sapiens GN=ACADM PE=1 SV=1	ACADM_HUMAN	7	18	8
325	ADP/ATP translocase 2 OS=Homo sapiens GN=SLC25A5 PE=1 SV=7	ADT2_HUMAN	13	8	12
326	Cleft lip and palate transmembrane protein 1 OS=Homo sapiens GN=CLPTM1 PE=1 SV=1	CLPT1_HUMAN	3	5	9
327	40S ribosomal protein S9 OS=Homo sapiens GN=RPS9 PE=1 SV=3	RS9_HUMAN	4	7	4
328	Serine/threonine-protein phosphatase PP1-alpha catalytic subunit OS=Homo sapiens GN=PPP1CA PE=1 SV=1	PP1A_HUMAN	2	10	17
329	Poly [ADP-ribose] polymerase 1 OS=Homo sapiens GN=PARP1 PE=1 SV=4	PARP1_HUMAN	5	15	1
330	Metastasis-associated protein MTA2 OS=Homo sapiens GN=MTA2 PE=1 SV=1	MTA2_HUMAN	1	7	6
331	Protein arginine N-methyltransferase 1 OS=Homo sapiens GN=PRMT1 PE=1 SV=2	ANM1_HUMAN	1	9	15
332	Trifunctional purine biosynthetic protein adenosine-3 OS=Homo sapiens GN=GART PE=1 SV=1	PUR2_HUMAN		10	8
333	Cold shock domain-containing protein E1 OS=Homo sapiens GN=CSDE1 PE=1 SV=2	CSDE1_HUMAN	3	6	12
334	Glutathione S-transferase omega-1 OS=Homo sapiens GN=GSTO1 PE=1 SV=2	GSTO1_HUMAN	5	13	10
335	Heterogeneous nuclear ribonucleoprotein U-like protein 1 OS=Homo sapiens GN=HNRNPUL1 PE=1 SV=2	HNRL1_HUMAN	12	16	3
336	Pachytene checkpoint protein 2 homolog OS=Homo sapiens GN=TRIP13 PE=1 SV=2	PCH2_HUMAN	6	9	14
337	Isoleucine--tRNA ligase, mitochondrial OS=Homo sapiens GN=IARS2 PE=1 SV=2	SYIM_HUMAN	5	9	8
338	UDP-glucose 6-dehydrogenase OS=Homo sapiens GN=UGDH PE=1 SV=1	UGDH_HUMAN	2	11	9
339	40S ribosomal protein S10 OS=Homo sapiens GN=RPS10 PE=1 SV=1	RS10_HUMAN	1	8	9
340	Interferon-induced protein with tetratricopeptide repeats 3 OS=Homo sapiens GN=IFIT3 PE=1 SV=1	IFIT3_HUMAN	1	13	10
341	Brefeldin A-inhibited guanine nucleotide-exchange protein 2 OS=Homo sapiens GN=ARFGEF2 PE=1 SV=3	BIG2_HUMAN		10	9
342	Coiled-coil domain-containing protein 47 OS=Homo sapiens GN=CCDC47 PE=1 SV=1	CCD47_HUMAN		12	12
343	Alkyldihydroxyacetonephosphate synthase, peroxisomal OS=Homo sapiens GN=AGPS PE=1 SV=1	ADAS_HUMAN	4	6	14
344	Eukaryotic translation initiation factor 3 subunit F OS=Homo sapiens GN=EIF3F PE=1 SV=1	EIF3F_HUMAN	4	8	20
345	Bifunctional 3'-phosphoadenosine 5'-phosphosulfate synthase 2 OS=Homo sapiens GN=PAPSS2 PE=1 SV=2	PAPS2_HUMAN	4	4	12
346	Junction plakoglobin OS=Homo sapiens GN=JUP PE=1 SV=3	PLAK_HUMAN	7	3	9
347	Inositol 1,4,5-trisphosphate receptor type 3 OS=Homo sapiens GN=ITPR3 PE=1 SV=2	ITPR3_HUMAN	1	2	5
348	Cytosol aminopeptidase OS=Homo sapiens GN=LAP3 PE=1 SV=3	AMPL_HUMAN	1	9	11
349	Gem-associated protein 5 OS=Homo sapiens GN=GEMIN5 PE=1 SV=3	GEMI5_HUMAN	1	4	8
350	AP-2 complex subunit beta OS=Homo sapiens GN=AP2B1 PE=1 SV=1	AP2B1_HUMAN	1	12	3
351	Unconventional myosin-Ib OS=Homo sapiens GN=MYO1B PE=1 SV=3	MYO1B_HUMAN	3	1	11
352	Extended synaptotagmin-1 OS=Homo sapiens GN=ESYT1 PE=1 SV=1	ESYT1_HUMAN		11	9
353	Keratin, type I cuticular Ha3-II OS=Homo sapiens GN=KRT33B PE=1 SV=3	KT33B_HUMAN	29
354	Annexin A11 OS=Homo sapiens GN=ANXA11 PE=1 SV=1	ANX11_HUMAN	3	14	9
355	Rho guanine nucleotide exchange factor 2 OS=Homo sapiens GN=ARHGEF2 PE=1 SV=4	ARHG2_HUMAN	3	11	8
356	Copine-1 OS=Homo sapiens GN=CPNE1 PE=1 SV=1	CPNE1_HUMAN	3	4	14
357	Kinesin-like protein KIFC1 OS=Homo sapiens GN=KIFC1 PE=1 SV=2	KIFC1_HUMAN	6	5	5
358	40S ribosomal protein S7 OS=Homo sapiens GN=RPS7 PE=1 SV=1	RS7_HUMAN	7	10	10
359	Vacuolar protein sorting-associated protein 35 OS=Homo sapiens GN=VPS35 PE=1 SV=2	VPS35_HUMAN	9	7	6
360	Keratin, type I cytoskeletal 17 OS=Homo sapiens GN=KRT17 PE=1 SV=2	K1C17_HUMAN	4	2	13
361	Transmembrane 9 superfamily member 3 OS=Homo sapiens GN=TM9SF3 PE=1 SV=2	TM9S3_HUMAN	2	11	11
362	Deubiquitinating protein VCIP135 OS=Homo sapiens GN=VCPIP1 PE=1 SV=2	VCIP1_HUMAN	1	7	3
363	Serine/threonine-protein kinase mTOR OS=Homo sapiens GN=MTOR PE=1 SV=1	MTOR_HUMAN		2	1
364	Dedicator of cytokinesis protein 7 OS=Homo sapiens GN=DOCK7 PE=1 SV=4	DOCK7_HUMAN		6	2
365	Chromodomain-helicase-DNA-binding protein 4 OS=Homo sapiens GN=CHD4 PE=1 SV=2	CHD4_HUMAN		8	2
366	Lysine--tRNA ligase OS=Homo sapiens GN=KARS PE=1 SV=3	SYK_HUMAN		12	9
367	tRNA-splicing ligase RtcB homolog OS=Homo sapiens GN=RTCB PE=1 SV=1	RTCB_HUMAN	3	9	7
368	Mitochondrial import inner membrane translocase subunit TIM44 OS=Homo sapiens GN=TIMM44 PE=1 SV=2	TIM44_HUMAN	3	10	14
369	Ubiquitin-protein ligase E3C OS=Homo sapiens GN=UBE3C PE=1 SV=3	UBE3C_HUMAN	4	5	4
370	Peptidyl-prolyl cis-trans isomerase A OS=Homo sapiens GN=PPIA PE=1 SV=2	PPIA_HUMAN	5	8	9
371	Rab3 GTPase-activating protein non-catalytic subunit OS=Homo sapiens GN=RAB3GAP2 PE=1 SV=1	RBGPR_HUMAN	1	9	7
372	Q8WXX0|DYH7_HUMAN-DECOY	Q8WXX0|DYH7_HUMAN-DECOY		2	1
373	Retinoblastoma-associated protein OS=Homo sapiens GN=RB1 PE=1 SV=2	RB_HUMAN	1	3	5
374	Ankyrin-3 OS=Homo sapiens GN=ANK3 PE=1 SV=3	ANK3_HUMAN			1
375	Melanoma-associated antigen D2 OS=Homo sapiens GN=MAGED2 PE=1 SV=2	MAGD2_HUMAN		16	8
376	Importin-4 OS=Homo sapiens GN=IPO4 PE=1 SV=2	IPO4_HUMAN		10	13
377	26S proteasome non-ATPase regulatory subunit 6 OS=Homo sapiens GN=PSMD6 PE=1 SV=1	PSMD6_HUMAN	3	10	9
378	Dual specificity mitogen-activated protein kinase kinase 2 OS=Homo sapiens GN=MAP2K2 PE=1 SV=1	MP2K2_HUMAN	3	8	10
379	ATP-dependent 6-phosphofructokinase, liver type OS=Homo sapiens GN=PFKL PE=1 SV=6	PFKAL_HUMAN	2	8	6
380	Transcription elongation factor B polypeptide 1 OS=Homo sapiens GN=TCEB1 PE=1 SV=1	ELOC_HUMAN	2	14	3
381	LIM domain only protein 7 OS=Homo sapiens GN=LMO7 PE=1 SV=3	LMO7_HUMAN		1	9
382	26S proteasome non-ATPase regulatory subunit 1 OS=Homo sapiens GN=PSMD1 PE=1 SV=2	PSMD1_HUMAN	1	6	9
383	Nebulin-related-anchoring protein OS=Homo sapiens GN=NRAP PE=1 SV=2	NRAP_HUMAN			1
384	Opioid growth factor receptor OS=Homo sapiens GN=OGFR PE=1 SV=3	OGFR_HUMAN		14	12
385	Desmoglein-1 OS=Homo sapiens GN=DSG1 PE=1 SV=2	DSG1_HUMAN	6	6	9
386	Translation initiation factor eIF-2B subunit gamma OS=Homo sapiens GN=EIF2B3 PE=1 SV=1	EI2BG_HUMAN	2	4	11
387	Isocitrate dehydrogenase [NADP], mitochondrial OS=Homo sapiens GN=IDH2 PE=1 SV=2	IDHP_HUMAN	5	8	9
388	Eukaryotic translation initiation factor 2 subunit 2 OS=Homo sapiens GN=EIF2S2 PE=1 SV=2	IF2B_HUMAN	5	5	13
389	Nucleophosmin OS=Homo sapiens GN=NPM1 PE=1 SV=2	NPM_HUMAN	6	3	7
390	Transmembrane protein 33 OS=Homo sapiens GN=TMEM33 PE=1 SV=2	TMM33_HUMAN	4	6	5
391	DNA-directed RNA polymerase II subunit RPB2 OS=Homo sapiens GN=POLR2B PE=1 SV=1	RPB2_HUMAN	2	3	6
392	Elongation factor 1-delta OS=Homo sapiens GN=EEF1D PE=1 SV=5	EF1D_HUMAN	3	9	11
393	Lipoma-preferred partner OS=Homo sapiens GN=LPP PE=1 SV=1	LPP_HUMAN	2	6	10
394	26S proteasome non-ATPase regulatory subunit 13 OS=Homo sapiens GN=PSMD13 PE=1 SV=2	PSD13_HUMAN	1	6	9
395	Replication factor C subunit 2 OS=Homo sapiens GN=RFC2 PE=1 SV=3	RFC2_HUMAN	2	10	10
396	Lamin-B receptor OS=Homo sapiens GN=LBR PE=1 SV=2	LBR_HUMAN	1	7	10
397	Centromere/kinetochore protein zw10 homolog OS=Homo sapiens GN=ZW10 PE=1 SV=3	ZW10_HUMAN	1	5	9
398	ER membrane protein complex subunit 1 OS=Homo sapiens GN=EMC1 PE=1 SV=1	EMC1_HUMAN		8	9
399	Kinesin light chain 2 OS=Homo sapiens GN=KLC2 PE=1 SV=1	KLC2_HUMAN		7	13
400	LIM domain and actin-binding protein 1 OS=Homo sapiens GN=LIMA1 PE=1 SV=1	LIMA1_HUMAN			20
401	Galactokinase OS=Homo sapiens GN=GALK1 PE=1 SV=1	GALK1_HUMAN	8	7	9
402	40S ribosomal protein S8 OS=Homo sapiens GN=RPS8 PE=1 SV=2	RS8_HUMAN	5	9	6
403	ATP synthase F(0) complex subunit B1, mitochondrial OS=Homo sapiens GN=ATP5F1 PE=1 SV=2	AT5F1_HUMAN	2	14	8
404	Immunoglobulin kappa variable 2D-26 OS=Homo sapiens GN=IGKV2D-26 PE=3 SV=1	KVD26_HUMAN (+1)	1	4	2
405	Phosphatidylinositide phosphatase SAC1 OS=Homo sapiens GN=SACM1L PE=1 SV=2	SAC1_HUMAN	1	10	9
406	GTPase-activating protein and VPS9 domain-containing protein 1 OS=Homo sapiens GN=GAPVD1 PE=1 SV=2	GAPD1_HUMAN	1	10	12
407	Dynein heavy chain 2, axonemal OS=Homo sapiens GN=DNAH2 PE=2 SV=3	DYH2_HUMAN		1
408	Importin-11 OS=Homo sapiens GN=IPO11 PE=1 SV=1	IPO11_HUMAN		7	9
409	40S ribosomal protein S13 OS=Homo sapiens GN=RPS13 PE=1 SV=2	RS13_HUMAN	6	5	5
410	Protein transport protein Sec61 subunit alpha isoform 1 OS=Homo sapiens GN=SEC61A1 PE=1 SV=2	S61A1_HUMAN	9	3	9
411	Zinc finger CCCH-type antiviral protein 1 OS=Homo sapiens GN=ZC3HAV1 PE=1 SV=3	ZCCHV_HUMAN	6	5	8
412	Ornithine aminotransferase, mitochondrial OS=Homo sapiens GN=OAT PE=1 SV=1	OAT_HUMAN	2	11	8
413	Ataxin-10 OS=Homo sapiens GN=ATXN10 PE=1 SV=1	ATX10_HUMAN	1	7	13
414	Uncharacterized protein KIAA1109 OS=Homo sapiens GN=KIAA1109 PE=1 SV=2	K1109_HUMAN			1
415	ATP-citrate synthase OS=Homo sapiens GN=ACLY PE=1 SV=3	ACLY_HUMAN		10	9
416	Q15911|ZFHX3_HUMAN-DECOY	Q15911|ZFHX3_HUMAN-DECOY			1
417	Cytoplasmic dynein 1 light intermediate chain 1 OS=Homo sapiens GN=DYNC1LI1 PE=1 SV=3	DC1L1_HUMAN		10	13
418	Protein diaphanous homolog 3 OS=Homo sapiens GN=DIAPH3 PE=1 SV=4	DIAP3_HUMAN	3	4	9
419	Emerin OS=Homo sapiens GN=EMD PE=1 SV=1	EMD_HUMAN	4	9	7
420	Galectin-3-binding protein OS=Homo sapiens GN=LGALS3BP PE=1 SV=1	LG3BP_HUMAN	7	5	5
421	60S ribosomal protein L7a OS=Homo sapiens GN=RPL7A PE=1 SV=2	RL7A_HUMAN	9	8	8
422	40S ribosomal protein S14 OS=Homo sapiens GN=RPS14 PE=1 SV=3	RS14_HUMAN	7	9	8
423	Sideroflexin-1 OS=Homo sapiens GN=SFXN1 PE=1 SV=4	SFXN1_HUMAN	5	7	8
424	Tubulin beta-3 chain OS=Homo sapiens GN=TUBB3 PE=1 SV=2	TBB3_HUMAN	7	8	7
425	Mitochondrial import inner membrane translocase subunit TIM50 OS=Homo sapiens GN=TIMM50 PE=1 SV=2	TIM50_HUMAN	5	5	8
426	60S ribosomal protein L8 OS=Homo sapiens GN=RPL8 PE=1 SV=2	RL8_HUMAN	7	7	5
427	GTP-binding protein Rheb OS=Homo sapiens GN=RHEB PE=1 SV=1	RHEB_HUMAN	1	2	1
428	Protein TBRG4 OS=Homo sapiens GN=TBRG4 PE=1 SV=1	TBRG4_HUMAN	2	6	8
429	DNA polymerase delta catalytic subunit OS=Homo sapiens GN=POLD1 PE=1 SV=2	DPOD1_HUMAN	1	9	2
430	Eukaryotic translation initiation factor 3 subunit B OS=Homo sapiens GN=EIF3B PE=1 SV=3	EIF3B_HUMAN	1	2	10
431	Glutaminase kidney isoform, mitochondrial OS=Homo sapiens GN=GLS PE=1 SV=1	GLSK_HUMAN	1	8	10
432	Nucleoporin NUP188 homolog OS=Homo sapiens GN=NUP188 PE=1 SV=1	NU188_HUMAN	1		5
433	Apoptosis-inducing factor 1, mitochondrial OS=Homo sapiens GN=AIFM1 PE=1 SV=1	AIFM1_HUMAN	1	9	2
434	Exocyst complex component 8 OS=Homo sapiens GN=EXOC8 PE=1 SV=2	EXOC8_HUMAN		4	5
435	P29353|SHC1_HUMAN-DECOY	P29353|SHC1_HUMAN-DECOY	2	5
436	E3 ubiquitin-protein ligase UBR5 OS=Homo sapiens GN=UBR5 PE=1 SV=2	UBR5_HUMAN		6	7
437	Serine/threonine-protein phosphatase 2A 56 kDa regulatory subunit delta isoform OS=Homo sapiens GN=PPP2R5D PE=1 SV=1	2A5D_HUMAN		3	10
438	14-3-3 protein epsilon OS=Homo sapiens GN=YWHAE PE=1 SV=1	1433E_HUMAN	5	6	5
439	14-3-3 protein zeta/delta OS=Homo sapiens GN=YWHAZ PE=1 SV=1	1433Z_HUMAN	5	6	6
440	Basigin OS=Homo sapiens GN=BSG PE=1 SV=2	BASI_HUMAN	3	7	6
441	60S ribosomal protein L11 OS=Homo sapiens GN=RPL11 PE=1 SV=2	RL11_HUMAN	4	8	10
442	Sequestosome-1 OS=Homo sapiens GN=SQSTM1 PE=1 SV=1	SQSTM_HUMAN	4	3	4
443	Nuclease-sensitive element-binding protein 1 OS=Homo sapiens GN=YBX1 PE=1 SV=3	YBOX1_HUMAN	9	5	8
444	40S ribosomal protein S19 OS=Homo sapiens GN=RPS19 PE=1 SV=2	RS19_HUMAN	2	7	11
445	Histone-binding protein RBBP4 OS=Homo sapiens GN=RBBP4 PE=1 SV=3	RBBP4_HUMAN	2	9	7
446	La-related protein 4B OS=Homo sapiens GN=LARP4B PE=1 SV=3	LAR4B_HUMAN	1	5	4
447	Synaptic vesicle membrane protein VAT-1 homolog OS=Homo sapiens GN=VAT1 PE=1 SV=2	VAT1_HUMAN		9	13
448	Dolichyl-diphosphooligosaccharide--protein glycosyltransferase subunit STT3B OS=Homo sapiens GN=STT3B PE=1 SV=1	STT3B_HUMAN		7	7
449	Thrombospondin-1 OS=Homo sapiens GN=THBS1 PE=1 SV=2	TSP1_HUMAN	4		15
450	Protein sel-1 homolog 1 OS=Homo sapiens GN=SEL1L PE=1 SV=3	SE1L1_HUMAN		4	5
451	Cytoplasmic dynein 1 intermediate chain 2 OS=Homo sapiens GN=DYNC1I2 PE=1 SV=3	DC1I2_HUMAN		11	8
452	ATP synthase subunit O, mitochondrial OS=Homo sapiens GN=ATP5O PE=1 SV=1	ATPO_HUMAN	3	12	10
453	FAS-associated factor 2 OS=Homo sapiens GN=FAF2 PE=1 SV=2	FAF2_HUMAN	3	7	6
454	26S protease regulatory subunit 10B OS=Homo sapiens GN=PSMC6 PE=1 SV=1	PRS10_HUMAN	3	5	4
455	DNA replication licensing factor MCM5 OS=Homo sapiens GN=MCM5 PE=1 SV=5	MCM5_HUMAN	2	3	3
456	Proteasome activator complex subunit 3 OS=Homo sapiens GN=PSME3 PE=1 SV=1	PSME3_HUMAN	2	9	4
457	Dynactin subunit 2 OS=Homo sapiens GN=DCTN2 PE=1 SV=4	DCTN2_HUMAN	2	7	6
458	Actin, alpha skeletal muscle OS=Homo sapiens GN=ACTA1 PE=1 SV=1	ACTS_HUMAN	3	6	2
459	Transitional endoplasmic reticulum ATPase OS=Homo sapiens GN=VCP PE=1 SV=4	TERA_HUMAN	4	2	1
460	Zinc finger protein 185 OS=Homo sapiens GN=ZNF185 PE=1 SV=3	ZN185_HUMAN	2	1	12
461	SUMO-activating enzyme subunit 1 OS=Homo sapiens GN=SAE1 PE=1 SV=1	SAE1_HUMAN	2	6	6
462	Symplekin OS=Homo sapiens GN=SYMPK PE=1 SV=2	SYMPK_HUMAN		2	3
463	U5 small nuclear ribonucleoprotein 200 kDa helicase OS=Homo sapiens GN=SNRNP200 PE=1 SV=2	U520_HUMAN		1	4
464	Rab3 GTPase-activating protein catalytic subunit OS=Homo sapiens GN=RAB3GAP1 PE=1 SV=3	RB3GP_HUMAN		12	8
465	RUN and FYVE domain-containing protein 1 OS=Homo sapiens GN=RUFY1 PE=1 SV=2	RUFY1_HUMAN		7	9
466	Protein unc-13 homolog D OS=Homo sapiens GN=UNC13D PE=1 SV=1	UN13D_HUMAN		8	10
467	Armadillo repeat-containing protein 6 OS=Homo sapiens GN=ARMC6 PE=1 SV=2	ARMC6_HUMAN	3	3	6
468	Lysophospholipid acyltransferase 7 OS=Homo sapiens GN=MBOAT7 PE=1 SV=2	MBOA7_HUMAN	4	4	10
469	60S ribosomal protein L26 OS=Homo sapiens GN=RPL26 PE=1 SV=1	RL26_HUMAN	8	7	6
470	60S ribosomal protein L27 OS=Homo sapiens GN=RPL27 PE=1 SV=2	RL27_HUMAN	8	5	6
471	60S ribosomal protein L17 OS=Homo sapiens GN=RPL17 PE=1 SV=3	RL17_HUMAN	4	3	4
472	Constitutive coactivator of PPAR-gamma-like protein 1 OS=Homo sapiens GN=FAM120A PE=1 SV=2	F120A_HUMAN	1	4	1
473	Probable ATP-dependent RNA helicase DDX5 OS=Homo sapiens GN=DDX5 PE=1 SV=1	DDX5_HUMAN	9	1	5
474	Heat shock protein 105 kDa OS=Homo sapiens GN=HSPH1 PE=1 SV=1	HS105_HUMAN		2	10
475	E3 ubiquitin-protein ligase NEDD4-like OS=Homo sapiens GN=NEDD4L PE=1 SV=2	NED4L_HUMAN			13
476	Carbonyl reductase [NADPH] 3 OS=Homo sapiens GN=CBR3 PE=1 SV=3	CBR3_HUMAN	5	11	9
477	60S ribosomal protein L30 OS=Homo sapiens GN=RPL30 PE=1 SV=2	RL30_HUMAN	6	7	6
478	Peptidyl-prolyl cis-trans isomerase FKBP8 OS=Homo sapiens GN=FKBP8 PE=1 SV=2	FKBP8_HUMAN	3	7	8
479	Antigen peptide transporter 1 OS=Homo sapiens GN=TAP1 PE=1 SV=2	TAP1_HUMAN	2	7	5
480	Aminoacyl tRNA synthase complex-interacting multifunctional protein 2 OS=Homo sapiens GN=AIMP2 PE=1 SV=2	AIMP2_HUMAN	2	5	7
481	Antigen peptide transporter 2 OS=Homo sapiens GN=TAP2 PE=1 SV=1	TAP2_HUMAN	5	3	10
482	Proteasome subunit alpha type-5 OS=Homo sapiens GN=PSMA5 PE=1 SV=3	PSA5_HUMAN	1	5	11
483	Nuclear pore complex protein Nup205 OS=Homo sapiens GN=NUP205 PE=1 SV=3	NU205_HUMAN	1	2	7
484	Very-long-chain (3R)-3-hydroxyacyl-CoA dehydratase 3 OS=Homo sapiens GN=HACD3 PE=1 SV=2	HACD3_HUMAN	1	8	5
485	Protein transport protein Sec23A OS=Homo sapiens GN=SEC23A PE=1 SV=2	SC23A_HUMAN	1	7	4
486	Calcium-binding mitochondrial carrier protein SCaMC-1 OS=Homo sapiens GN=SLC25A24 PE=1 SV=2	SCMC1_HUMAN	1	7	9
487	Cullin-2 OS=Homo sapiens GN=CUL2 PE=1 SV=2	CUL2_HUMAN	1	4	6
488	Centrosomal protein of 170 kDa OS=Homo sapiens GN=CEP170 PE=1 SV=1	CE170_HUMAN		3
489	Dedicator of cytokinesis protein 9 OS=Homo sapiens GN=DOCK9 PE=1 SV=2	DOCK9_HUMAN		4	1
490	Kinesin-like protein KIF14 OS=Homo sapiens GN=KIF14 PE=1 SV=1	KIF14_HUMAN	1
491	Engulfment and cell motility protein 2 OS=Homo sapiens GN=ELMO2 PE=1 SV=2	ELMO2_HUMAN		8	1
492	Cell cycle and apoptosis regulator protein 2 OS=Homo sapiens GN=CCAR2 PE=1 SV=2	CCAR2_HUMAN		6	8
493	60S ribosomal protein L13 OS=Homo sapiens GN=RPL13 PE=1 SV=4	RL13_HUMAN	6	7	6
494	60S ribosomal protein L18 OS=Homo sapiens GN=RPL18 PE=1 SV=2	RL18_HUMAN	9	7	5
495	60S acidic ribosomal protein P2 OS=Homo sapiens GN=RPLP2 PE=1 SV=1	RLA2_HUMAN	7	6	6
496	40S ribosomal protein S6 OS=Homo sapiens GN=RPS6 PE=1 SV=1	RS6_HUMAN	4	6	5
497	Tubulin gamma-1 chain OS=Homo sapiens GN=TUBG1 PE=1 SV=2	TBG1_HUMAN	4	8	2
498	Transmembrane protein 165 OS=Homo sapiens GN=TMEM165 PE=1 SV=1	TM165_HUMAN	3	10	5
499	Filaggrin-2 OS=Homo sapiens GN=FLG2 PE=1 SV=1	FILA2_HUMAN	4	2	6
500	Protein disulfide-isomerase A6 OS=Homo sapiens GN=PDIA6 PE=1 SV=1	PDIA6_HUMAN	2	9	6
501	Dynein assembly factor 5, axonemal OS=Homo sapiens GN=DNAAF5 PE=1 SV=4	DAAF5_HUMAN	3	2	7
502	60S ribosomal protein L5 OS=Homo sapiens GN=RPL5 PE=1 SV=3	RL5_HUMAN	6	5	2
503	Gem-associated protein 4 OS=Homo sapiens GN=GEMIN4 PE=1 SV=2	GEMI4_HUMAN	1	2	3
504	WD repeat-containing protein 62 OS=Homo sapiens GN=WDR62 PE=1 SV=4	WDR62_HUMAN	1	3	4
505	X-ray repair cross-complementing protein 5 OS=Homo sapiens GN=XRCC5 PE=1 SV=3	XRCC5_HUMAN	1	2	10
506	P0C6X7|R1AB_CVHSA-DECOY	P0C6X7|R1AB_CVHSA-DECOY		1	1
507	Translation initiation factor eIF-2B subunit epsilon OS=Homo sapiens GN=EIF2B5 PE=1 SV=3	EI2BE_HUMAN	1	6	7
508	Double-stranded RNA-binding protein Staufen homolog 1 OS=Homo sapiens GN=STAU1 PE=1 SV=2	STAU1_HUMAN	7	1	2
509	Protein Shroom3 OS=Homo sapiens GN=SHROOM3 PE=1 SV=2	SHRM3_HUMAN	2	1
510	Heterogeneous nuclear ribonucleoprotein F OS=Homo sapiens GN=HNRNPF PE=1 SV=3	HNRPF_HUMAN	5	11
511	Prolyl 4-hydroxylase subunit alpha-2 OS=Homo sapiens GN=P4HA2 PE=1 SV=1	P4HA2_HUMAN		11	5
512	Ectopic P granules protein 5 homolog OS=Homo sapiens GN=EPG5 PE=1 SV=2	EPG5_HUMAN			1
513	Coronin-7 OS=Homo sapiens GN=CORO7 PE=1 SV=2	CORO7_HUMAN		11	3
514	Nodal modulator 1 OS=Homo sapiens GN=NOMO1 PE=1 SV=5	NOMO1_HUMAN		6	6
515	ATPase ASNA1 OS=Homo sapiens GN=ASNA1 PE=1 SV=2	ASNA_HUMAN		7	7
516	Prelamin-A/C OS=Homo sapiens GN=LMNA PE=1 SV=1	LMNA_HUMAN	9	7	4
517	40S ribosomal protein S25 OS=Homo sapiens GN=RPS25 PE=1 SV=1	RS25_HUMAN	6	7	8
518	Secretory carrier-associated membrane protein 3 OS=Homo sapiens GN=SCAMP3 PE=1 SV=3	SCAM3_HUMAN	5	7	5
519	60S ribosomal protein L10a OS=Homo sapiens GN=RPL10A PE=1 SV=2	RL10A_HUMAN	8	4	6
520	Uridine 5'-monophosphate synthase OS=Homo sapiens GN=UMPS PE=1 SV=1	UMPS_HUMAN	2	10	6
521	Translocon-associated protein subunit delta OS=Homo sapiens GN=SSR4 PE=1 SV=1	SSRD_HUMAN	2	5	9
522	EH domain-containing protein 4 OS=Homo sapiens GN=EHD4 PE=1 SV=1	EHD4_HUMAN	2	7	2
523	Dual specificity mitogen-activated protein kinase kinase 3 OS=Homo sapiens GN=MAP2K3 PE=1 SV=2	MP2K3_HUMAN	4	2	9
524	N-alpha-acetyltransferase 15, NatA auxiliary subunit OS=Homo sapiens GN=NAA15 PE=1 SV=1	NAA15_HUMAN	2	4	2
525	60S ribosomal protein L15 OS=Homo sapiens GN=RPL15 PE=1 SV=2	RL15_HUMAN	3	1	2
526	ATP-binding cassette sub-family F member 3 OS=Homo sapiens GN=ABCF3 PE=1 SV=2	ABCF3_HUMAN	4	1	6
527	Histone-arginine methyltransferase CARM1 OS=Homo sapiens GN=CARM1 PE=1 SV=3	CARM1_HUMAN	1	7	7
528	Talin-1 OS=Homo sapiens GN=TLN1 PE=1 SV=3	TLN1_HUMAN		1	3
529	Pre-mRNA-processing factor 6 OS=Homo sapiens GN=PRPF6 PE=1 SV=1	PRP6_HUMAN		4	4
530	Eukaryotic translation initiation factor 3 subunit I OS=Homo sapiens GN=EIF3I PE=1 SV=1	EIF3I_HUMAN		5	12
531	Q8IVF4|DYH10_HUMAN-DECOY	Q8IVF4|DYH10_HUMAN-DECOY		1
532	Ubiquitin conjugation factor E4 A OS=Homo sapiens GN=UBE4A PE=1 SV=2	UBE4A_HUMAN		6	7
533	Ubiquitin carboxyl-terminal hydrolase 47 OS=Homo sapiens GN=USP47 PE=1 SV=3	UBP47_HUMAN		6	7
534	Citron Rho-interacting kinase OS=Homo sapiens GN=CIT PE=1 SV=2	CTRO_HUMAN	4
535	Cytoplasmic aconitate hydratase OS=Homo sapiens GN=ACO1 PE=1 SV=3	ACOC_HUMAN		6	9
536	Dipeptidyl peptidase 9 OS=Homo sapiens GN=DPP9 PE=1 SV=3	DPP9_HUMAN		11	1
537	Annexin A2 OS=Homo sapiens GN=ANXA2 PE=1 SV=2	ANXA2_HUMAN	5	4	6
538	EH domain-containing protein 2 OS=Homo sapiens GN=EHD2 PE=1 SV=2	EHD2_HUMAN	3	6	8
539	Protein-L-isoaspartate(D-aspartate) O-methyltransferase OS=Homo sapiens GN=PCMT1 PE=1 SV=4	PIMT_HUMAN	7	5	6
540	60S ribosomal protein L27a OS=Homo sapiens GN=RPL27A PE=1 SV=2	RL27A_HUMAN	5	6	5
541	Vesicle-trafficking protein SEC22b OS=Homo sapiens GN=SEC22B PE=1 SV=4	SC22B_HUMAN	5	6	12
542	Splicing factor U2AF 35 kDa subunit OS=Homo sapiens GN=U2AF1 PE=1 SV=3	U2AF1_HUMAN (+1)	4	7	8
543	Rho-related GTP-binding protein RhoC OS=Homo sapiens GN=RHOC PE=1 SV=1	RHOC_HUMAN	4	5	4
544	Isocitrate dehydrogenase [NAD] subunit alpha, mitochondrial OS=Homo sapiens GN=IDH3A PE=1 SV=1	IDH3A_HUMAN	2	5	10
545	Eukaryotic translation initiation factor 5A-1 OS=Homo sapiens GN=EIF5A PE=1 SV=2	IF5A1_HUMAN	2	2	6
546	Dehydrogenase/reductase SDR family member 1 OS=Homo sapiens GN=DHRS1 PE=1 SV=1	DHRS1_HUMAN	4	2	6
547	Isocitrate dehydrogenase [NAD] subunit beta, mitochondrial OS=Homo sapiens GN=IDH3B PE=1 SV=2	IDH3B_HUMAN	2	3	6
548	Splicing factor 3B subunit 2 OS=Homo sapiens GN=SF3B2 PE=1 SV=2	SF3B2_HUMAN	2	2	3
549	Eukaryotic translation initiation factor 3 subunit C OS=Homo sapiens GN=EIF3C PE=1 SV=1	EIF3C_HUMAN	2	4	14
550	TATA-binding protein-associated factor 172 OS=Homo sapiens GN=BTAF1 PE=1 SV=2	BTAF1_HUMAN	1	3	4
551	Succinate dehydrogenase [ubiquinone] iron-sulfur subunit, mitochondrial OS=Homo sapiens GN=SDHB PE=1 SV=3	SDHB_HUMAN	1	4	3
552	Tubulin beta-4A chain OS=Homo sapiens GN=TUBB4A PE=1 SV=2	TBB4A_HUMAN	5	4	10
553	60S ribosomal protein L35a OS=Homo sapiens GN=RPL35A PE=1 SV=2	RL35A_HUMAN	1	1
554	Long-chain-fatty-acid--CoA ligase 5 OS=Homo sapiens GN=ACSL5 PE=1 SV=1	ACSL5_HUMAN	3	10	1
555	Structural maintenance of chromosomes protein 3 OS=Homo sapiens GN=SMC3 PE=1 SV=2	SMC3_HUMAN	1	7	4
556	Estradiol 17-beta-dehydrogenase 11 OS=Homo sapiens GN=HSD17B11 PE=1 SV=3	DHB11_HUMAN	1	12	3
557	Serine/threonine-protein kinase SMG1 OS=Homo sapiens GN=SMG1 PE=1 SV=3	SMG1_HUMAN		1	1
558	Eukaryotic translation initiation factor 3 subunit E OS=Homo sapiens GN=EIF3E PE=1 SV=1	EIF3E_HUMAN		4	8
559	E3 ubiquitin-protein ligase HECTD1 OS=Homo sapiens GN=HECTD1 PE=1 SV=3	HECD1_HUMAN			6
560	Protocadherin Fat 2 OS=Homo sapiens GN=FAT2 PE=1 SV=2	FAT2_HUMAN		1
561	Keratin, type I cytoskeletal 18 OS=Homo sapiens GN=KRT18 PE=1 SV=2	K1C18_HUMAN	1		9
562	Wolframin OS=Homo sapiens GN=WFS1 PE=1 SV=2	WFS1_HUMAN	1	11
563	3-hydroxyacyl-CoA dehydrogenase type-2 OS=Homo sapiens GN=HSD17B10 PE=1 SV=3	HCD2_HUMAN		9	5
564	Keratin, type II cytoskeletal 8 OS=Homo sapiens GN=KRT8 PE=1 SV=7	K2C8_HUMAN	1		10
565	ATP synthase subunit gamma, mitochondrial OS=Homo sapiens GN=ATP5C1 PE=1 SV=1	ATPG_HUMAN	4	6	7
566	Inositol polyphosphate 5-phosphatase OCRL-1 OS=Homo sapiens GN=OCRL PE=1 SV=3	OCRL_HUMAN	3	3	5
567	60S ribosomal protein L12 OS=Homo sapiens GN=RPL12 PE=1 SV=1	RL12_HUMAN	6	3	2
568	60S ribosomal protein L28 OS=Homo sapiens GN=RPL28 PE=1 SV=3	RL28_HUMAN	4	5	2
569	14-3-3 protein beta/alpha OS=Homo sapiens GN=YWHAB PE=1 SV=3	1433B_HUMAN	2	6	7
570	7-dehydrocholesterol reductase OS=Homo sapiens GN=DHCR7 PE=1 SV=1	DHCR7_HUMAN	3	4	2
571	Ribosome-binding protein 1 OS=Homo sapiens GN=RRBP1 PE=1 SV=4	RRBP1_HUMAN	2	4	4
572	Ubiquitin carboxyl-terminal hydrolase 14 OS=Homo sapiens GN=USP14 PE=1 SV=3	UBP14_HUMAN	2	2	10
573	Rabankyrin-5 OS=Homo sapiens GN=ANKFY1 PE=1 SV=2	ANFY1_HUMAN	1	4	2
574	Protein TFG OS=Homo sapiens GN=TFG PE=1 SV=2	TFG_HUMAN	2	6	1
575	ADP-ribosylation factor GTPase-activating protein 1 OS=Homo sapiens GN=ARFGAP1 PE=1 SV=2	ARFG1_HUMAN	3	1	8
576	BRCA1-associated ATM activator 1 OS=Homo sapiens GN=BRAT1 PE=1 SV=2	BRAT1_HUMAN		1	11
577	Large proline-rich protein BAG6 OS=Homo sapiens GN=BAG6 PE=1 SV=2	BAG6_HUMAN		1	9
578	Chromosome-associated kinesin KIF4A OS=Homo sapiens GN=KIF4A PE=1 SV=3	KIF4A_HUMAN		6	2
579	Aminopeptidase B OS=Homo sapiens GN=RNPEP PE=1 SV=2	AMPB_HUMAN		8	8
580	40S ribosomal protein S17 OS=Homo sapiens GN=RPS17 PE=1 SV=2	RS17_HUMAN		3	5
581	Coiled-coil domain-containing protein 13 OS=Homo sapiens GN=CCDC13 PE=1 SV=2	CCD13_HUMAN		1	1
582	Nicalin OS=Homo sapiens GN=NCLN PE=1 SV=2	NCLN_HUMAN		8	5
583	Protein Niban OS=Homo sapiens GN=FAM129A PE=1 SV=1	NIBAN_HUMAN		14	5
584	Signal peptidase complex subunit 2 OS=Homo sapiens GN=SPCS2 PE=1 SV=3	SPCS2_HUMAN		9	10
585	60S ribosomal protein L19 OS=Homo sapiens GN=RPL19 PE=1 SV=1	RL19_HUMAN	4	3	4
586	3-ketoacyl-CoA thiolase, mitochondrial OS=Homo sapiens GN=ACAA2 PE=1 SV=2	THIM_HUMAN	3	5	4
587	Transcription elongation factor B polypeptide 2 OS=Homo sapiens GN=TCEB2 PE=1 SV=1	ELOB_HUMAN	2	12	3
588	60S ribosomal protein L18a OS=Homo sapiens GN=RPL18A PE=1 SV=2	RL18A_HUMAN	3	2	2
589	Ras GTPase-activating-like protein IQGAP1 OS=Homo sapiens GN=IQGAP1 PE=1 SV=1	IQGA1_HUMAN	2	2	2
590	Catechol O-methyltransferase OS=Homo sapiens GN=COMT PE=1 SV=2	COMT_HUMAN	1	8	4
591	Importin subunit alpha-7 OS=Homo sapiens GN=KPNA6 PE=1 SV=1	IMA7_HUMAN	1	2	5
592	Nucleosome assembly protein 1-like 1 OS=Homo sapiens GN=NAP1L1 PE=1 SV=1	NP1L1_HUMAN	1	5	9
593	Nuclear pore complex protein Nup214 OS=Homo sapiens GN=NUP214 PE=1 SV=2	NU214_HUMAN		1	3
594	AP-3 complex subunit beta-1 OS=Homo sapiens GN=AP3B1 PE=1 SV=3	AP3B1_HUMAN		3	2
595	Putative E3 ubiquitin-protein ligase UBR7 OS=Homo sapiens GN=UBR7 PE=1 SV=2	UBR7_HUMAN		5	7
596	Guanine nucleotide exchange factor VAV2 OS=Homo sapiens GN=VAV2 PE=1 SV=2	VAV2_HUMAN		1	1
597	FH1/FH2 domain-containing protein 1 OS=Homo sapiens GN=FHOD1 PE=1 SV=3	FHOD1_HUMAN		1	1
598	Low-density lipoprotein receptor-related protein 2 OS=Homo sapiens GN=LRP2 PE=1 SV=3	LRP2_HUMAN		1
599	Acetoacetyl-CoA synthetase OS=Homo sapiens GN=AACS PE=1 SV=1	AACS_HUMAN		2	4
600	Erbin OS=Homo sapiens GN=ERBIN PE=1 SV=2	ERBIN_HUMAN		2	4
601	Methionine synthase OS=Homo sapiens GN=MTR PE=1 SV=2	METH_HUMAN		2	1
602	Malate dehydrogenase, mitochondrial OS=Homo sapiens GN=MDH2 PE=1 SV=3	MDHM_HUMAN		7	8
603	Serine/threonine-protein phosphatase 4 regulatory subunit 1 OS=Homo sapiens GN=PPP4R1 PE=1 SV=1	PP4R1_HUMAN		1	9
604	Glutathione S-transferase Mu 3 OS=Homo sapiens GN=GSTM3 PE=1 SV=3	GSTM3_HUMAN		6	12
605	Histone acetyltransferase type B catalytic subunit OS=Homo sapiens GN=HAT1 PE=1 SV=1	HAT1_HUMAN		5	9
606	Serine/threonine-protein phosphatase 2A 65 kDa regulatory subunit A beta isoform OS=Homo sapiens GN=PPP2R1B PE=1 SV=3	2AAB_HUMAN			9
607	Keratin, type II cuticular Hb5 OS=Homo sapiens GN=KRT85 PE=1 SV=1	KRT85_HUMAN	15
608	Protein cereblon OS=Homo sapiens GN=CRBN PE=1 SV=1	CRBN_HUMAN	4	5	3
609	Keratinocyte proline-rich protein OS=Homo sapiens GN=KPRP PE=1 SV=1	KPRP_HUMAN	6	3	5
610	60S ribosomal protein L24 OS=Homo sapiens GN=RPL24 PE=1 SV=1	RL24_HUMAN	6	7	8
611	ATP-dependent RNA helicase DDX19B OS=Homo sapiens GN=DDX19B PE=1 SV=1	DD19B_HUMAN	2	5	7
612	Serine/arginine-rich splicing factor 6 OS=Homo sapiens GN=SRSF6 PE=1 SV=2	SRSF6_HUMAN	2	4	2
613	ATP synthase subunit g, mitochondrial OS=Homo sapiens GN=ATP5L PE=1 SV=3	ATP5L_HUMAN	4	8	5
614	C-terminal-binding protein 1 OS=Homo sapiens GN=CTBP1 PE=1 SV=2	CTBP1_HUMAN	1	3	2
615	Actin-related protein 2 OS=Homo sapiens GN=ACTR2 PE=1 SV=1	ARP2_HUMAN	1	3	1
616	Staphylococcal nuclease domain-containing protein 1 OS=Homo sapiens GN=SND1 PE=1 SV=1	SND1_HUMAN	1	1	2
617	Serine/threonine-protein phosphatase 2B catalytic subunit alpha isoform OS=Homo sapiens GN=PPP3CA PE=1 SV=1	PP2BA_HUMAN	1	8	6
618	Fragile X mental retardation syndrome-related protein 1 OS=Homo sapiens GN=FXR1 PE=1 SV=3	FXR1_HUMAN	3	1	4
619	Peptidyl-prolyl cis-trans isomerase FKBP5 OS=Homo sapiens GN=FKBP5 PE=1 SV=2	FKBP5_HUMAN		1	12
620	Rab GTPase-activating protein 1 OS=Homo sapiens GN=RABGAP1 PE=1 SV=3	RBGP1_HUMAN		3	7
621	Ataxin-2-like protein OS=Homo sapiens GN=ATXN2L PE=1 SV=2	ATX2L_HUMAN		6	6
622	Girdin OS=Homo sapiens GN=CCDC88A PE=1 SV=2	GRDN_HUMAN			1
623	Proteasome subunit alpha type-7 OS=Homo sapiens GN=PSMA7 PE=1 SV=1	PSA7_HUMAN		5	5
624	Ubiquitin carboxyl-terminal hydrolase 24 OS=Homo sapiens GN=USP24 PE=1 SV=3	UBP24_HUMAN		3	4
625	Raftlin OS=Homo sapiens GN=RFTN1 PE=1 SV=4	RFTN1_HUMAN		1
626	Trinucleotide repeat-containing gene 6B protein OS=Homo sapiens GN=TNRC6B PE=1 SV=4	TNR6B_HUMAN		2	1
627	Protein transport protein Sec31A OS=Homo sapiens GN=SEC31A PE=1 SV=3	SC31A_HUMAN		4	6
628	Sterol-4-alpha-carboxylate 3-dehydrogenase, decarboxylating OS=Homo sapiens GN=NSDHL PE=1 SV=2	NSDHL_HUMAN		7	5
629	CD97 antigen OS=Homo sapiens GN=CD97 PE=1 SV=4	CD97_HUMAN		7	11
630	Protein CIP2A OS=Homo sapiens GN=KIAA1524 PE=1 SV=2	CIP2A_HUMAN		3	13
631	E3 ubiquitin-protein ligase TRIP12 OS=Homo sapiens GN=TRIP12 PE=1 SV=1	TRIPC_HUMAN			1
632	DnaJ homolog subfamily B member 6 OS=Homo sapiens GN=DNAJB6 PE=1 SV=2	DNJB6_HUMAN	3	4	6
633	Cellular tumor antigen p53 OS=Homo sapiens GN=TP53 PE=1 SV=4	P53_HUMAN	2	3	5
634	S-adenosylmethionine synthase isoform type-2 OS=Homo sapiens GN=MAT2A PE=1 SV=1	METK2_HUMAN	2	7	4
635	Alpha-parvin OS=Homo sapiens GN=PARVA PE=1 SV=1	PARVA_HUMAN	2	6	5
636	Integrin alpha-3 OS=Homo sapiens GN=ITGA3 PE=1 SV=5	ITA3_HUMAN	1	6	4
637	60S ribosomal protein L32 OS=Homo sapiens GN=RPL32 PE=1 SV=2	RL32_HUMAN	1	1	1
638	Cytosolic acyl coenzyme A thioester hydrolase OS=Homo sapiens GN=ACOT7 PE=1 SV=3	BACH_HUMAN	2	4	9
639	Glucocorticoid receptor OS=Homo sapiens GN=NR3C1 PE=1 SV=1	GCR_HUMAN	1	5	1
640	Erlin-2 OS=Homo sapiens GN=ERLIN2 PE=1 SV=1	ERLN2_HUMAN	1	7	2
641	Cathepsin D OS=Homo sapiens GN=CTSD PE=1 SV=1	CATD_HUMAN	1	3
642	Spermatogenesis-associated protein 5 OS=Homo sapiens GN=SPATA5 PE=1 SV=3	SPAT5_HUMAN		2	1
643	E3 ubiquitin-protein ligase UBR2 OS=Homo sapiens GN=UBR2 PE=1 SV=1	UBR2_HUMAN			2
644	Pro-interleukin-16 OS=Homo sapiens GN=IL16 PE=1 SV=4	IL16_HUMAN		2	1
645	Vascular endothelial growth factor receptor 1 OS=Homo sapiens GN=FLT1 PE=1 SV=2	VGFR1_HUMAN		1
646	Sodium/potassium-transporting ATPase subunit beta-1 OS=Homo sapiens GN=ATP1B1 PE=1 SV=1	AT1B1_HUMAN		3	3
647	Oxysterol-binding protein-related protein 8 OS=Homo sapiens GN=OSBPL8 PE=1 SV=3	OSBL8_HUMAN	1		3
648	Cofilin-1 OS=Homo sapiens GN=CFL1 PE=1 SV=3	COF1_HUMAN		5	10
649	Gamma-tubulin complex component 3 OS=Homo sapiens GN=TUBGCP3 PE=1 SV=2	GCP3_HUMAN		4	1
650	HLA class I histocompatibility antigen, Cw-17 alpha chain OS=Homo sapiens GN=HLA-C PE=1 SV=1	1C17_HUMAN		7	7
651	Nuclear factor NF-kappa-B p100 subunit OS=Homo sapiens GN=NFKB2 PE=1 SV=4	NFKB2_HUMAN		5	6
652	Stromal interaction molecule 1 OS=Homo sapiens GN=STIM1 PE=1 SV=3	STIM1_HUMAN		4	8
653	DNA excision repair protein ERCC-6-like OS=Homo sapiens GN=ERCC6L PE=1 SV=1	ERC6L_HUMAN		6	6
654	Protein deglycase DJ-1 OS=Homo sapiens GN=PARK7 PE=1 SV=2	PARK7_HUMAN		5	8
655	Interleukin enhancer-binding factor 3 OS=Homo sapiens GN=ILF3 PE=1 SV=3	ILF3_HUMAN	4	3	3
656	Pyrroline-5-carboxylate reductase 3 OS=Homo sapiens GN=PYCRL PE=1 SV=3	P5CR3_HUMAN	3	6	6
657	Dolichol-phosphate mannosyltransferase subunit 1 OS=Homo sapiens GN=DPM1 PE=1 SV=1	DPM1_HUMAN	3	4	6
658	Galectin-1 OS=Homo sapiens GN=LGALS1 PE=1 SV=2	LEG1_HUMAN	4	8	3
659	Bifunctional UDP-N-acetylglucosamine 2-epimerase/N-acetylmannosamine kinase OS=Homo sapiens GN=GNE PE=1 SV=1	GLCNE_HUMAN	2	4	2
660	Acyl-CoA synthetase family member 2, mitochondrial OS=Homo sapiens GN=ACSF2 PE=1 SV=2	ACSF2_HUMAN	1	2	3
661	V-type proton ATPase subunit H OS=Homo sapiens GN=ATP6V1H PE=1 SV=1	VATH_HUMAN	2	2	2
662	Kelch-like protein 22 OS=Homo sapiens GN=KLHL22 PE=1 SV=2	KLH22_HUMAN	1	1	2
663	60S ribosomal protein L31 OS=Homo sapiens GN=RPL31 PE=1 SV=1	RL31_HUMAN	5	2	1
664	Reticulocalbin-2 OS=Homo sapiens GN=RCN2 PE=1 SV=1	RCN2_HUMAN	1	5	8
665	Neurochondrin OS=Homo sapiens GN=NCDN PE=1 SV=1	NCDN_HUMAN	2	4	4
666	Coatomer subunit epsilon OS=Homo sapiens GN=COPE PE=1 SV=3	COPE_HUMAN	2	4	6
667	Interferon-induced protein with tetratricopeptide repeats 1 OS=Homo sapiens GN=IFIT1 PE=1 SV=2	IFIT1_HUMAN	1	2	5
668	Desmocollin-1 OS=Homo sapiens GN=DSC1 PE=1 SV=2	DSC1_HUMAN	3	4	4
669	Sulfide:quinone oxidoreductase, mitochondrial OS=Homo sapiens GN=SQRDL PE=1 SV=1	SQRD_HUMAN	1	10	1
670	Protein kinase C alpha type OS=Homo sapiens GN=PRKCA PE=1 SV=4	KPCA_HUMAN	1	6	2
671	AP-2 complex subunit alpha-1 OS=Homo sapiens GN=AP2A1 PE=1 SV=3	AP2A1_HUMAN	4	1
672	Peroxiredoxin-6 OS=Homo sapiens GN=PRDX6 PE=1 SV=3	PRDX6_HUMAN		4	6
673	Protein transport protein Sec24C OS=Homo sapiens GN=SEC24C PE=1 SV=3	SC24C_HUMAN		4	5
674	Prolyl 3-hydroxylase 1 OS=Homo sapiens GN=P3H1 PE=1 SV=2	P3H1_HUMAN		8	6
675	Dedicator of cytokinesis protein 1 OS=Homo sapiens GN=DOCK1 PE=1 SV=2	DOCK1_HUMAN		1
676	Thioredoxin-like protein 1 OS=Homo sapiens GN=TXNL1 PE=1 SV=3	TXNL1_HUMAN	1		7
677	Integrin beta-4 OS=Homo sapiens GN=ITGB4 PE=1 SV=5	ITB4_HUMAN		8
678	Kinesin light chain 1 OS=Homo sapiens GN=KLC1 PE=1 SV=2	KLC1_HUMAN		5	2
679	Lysine-specific demethylase 5C OS=Homo sapiens GN=KDM5C PE=1 SV=2	KDM5C_HUMAN		4	1
680	Torsin-1A-interacting protein 2 OS=Homo sapiens GN=TOR1AIP2 PE=1 SV=1	TOIP2_HUMAN		6	7
681	26S proteasome non-ATPase regulatory subunit 8 OS=Homo sapiens GN=PSMD8 PE=1 SV=2	PSMD8_HUMAN		1	4
682	Transcription intermediary factor 1-alpha OS=Homo sapiens GN=TRIM24 PE=1 SV=3	TIF1A_HUMAN		1	1
683	CDK5 regulatory subunit-associated protein 3 OS=Homo sapiens GN=CDK5RAP3 PE=1 SV=2	CK5P3_HUMAN		5	4
684	Protein disulfide-isomerase A3 OS=Homo sapiens GN=PDIA3 PE=1 SV=4	PDIA3_HUMAN		8	6
685	Electron transfer flavoprotein subunit alpha, mitochondrial OS=Homo sapiens GN=ETFA PE=1 SV=1	ETFA_HUMAN		5	4
686	Serine/threonine-protein phosphatase 6 catalytic subunit OS=Homo sapiens GN=PPP6C PE=1 SV=1	PPP6_HUMAN		4	4
687	Replication factor C subunit 5 OS=Homo sapiens GN=RFC5 PE=1 SV=1	RFC5_HUMAN		5	5
688	Ribosomal protein S6 kinase alpha-3 OS=Homo sapiens GN=RPS6KA3 PE=1 SV=1	KS6A3_HUMAN			8
689	Guanine nucleotide-binding protein G(I)/G(S)/G(T) subunit beta-2 OS=Homo sapiens GN=GNB2 PE=1 SV=3	GBB2_HUMAN	3	3	4
690	Delta(24)-sterol reductase OS=Homo sapiens GN=DHCR24 PE=1 SV=2	DHC24_HUMAN	2	4	4
691	ADP-ribosylation factor-like protein 1 OS=Homo sapiens GN=ARL1 PE=1 SV=1	ARL1_HUMAN	2	4	2
692	Retinol dehydrogenase 11 OS=Homo sapiens GN=RDH11 PE=1 SV=2	RDH11_HUMAN	2	8	5
693	Glutamate--cysteine ligase regulatory subunit OS=Homo sapiens GN=GCLM PE=1 SV=1	GSH0_HUMAN	1	3	4
694	Caspase-3 OS=Homo sapiens GN=CASP3 PE=1 SV=2	CASP3_HUMAN	1	4	2
695	Aspartyl/asparaginyl beta-hydroxylase OS=Homo sapiens GN=ASPH PE=1 SV=3	ASPH_HUMAN	1	7	1
696	Calmodulin OS=Homo sapiens GN=CALM1 PE=1 SV=2	CALM_HUMAN		5	7
697	Protein VPRBP OS=Homo sapiens GN=VPRBP PE=1 SV=3	VPRBP_HUMAN		2
698	Q8NDA2|HMCN2_HUMAN-DECOY	Q8NDA2|HMCN2_HUMAN-DECOY	1
699	26S proteasome non-ATPase regulatory subunit 12 OS=Homo sapiens GN=PSMD12 PE=1 SV=3	PSD12_HUMAN		2	3
700	Cadherin EGF LAG seven-pass G-type receptor 3 OS=Homo sapiens GN=CELSR3 PE=1 SV=2	CELR3_HUMAN	1
701	Acetyl-coenzyme A synthetase, cytoplasmic OS=Homo sapiens GN=ACSS2 PE=1 SV=1	ACSA_HUMAN		2	2
702	Exportin-4 OS=Homo sapiens GN=XPO4 PE=1 SV=2	XPO4_HUMAN		1	3
703	Putative ATP-dependent RNA helicase DHX30 OS=Homo sapiens GN=DHX30 PE=1 SV=1	DHX30_HUMAN	6
704	WASH complex subunit SWIP OS=Homo sapiens GN=KIAA1033 PE=1 SV=2	WASH7_HUMAN			2
705	Hydroxysteroid dehydrogenase-like protein 2 OS=Homo sapiens GN=HSDL2 PE=1 SV=1	HSDL2_HUMAN		5	5
706	Cartilage-associated protein OS=Homo sapiens GN=CRTAP PE=1 SV=1	CRTAP_HUMAN		7	7
707	Puromycin-sensitive aminopeptidase OS=Homo sapiens GN=NPEPPS PE=1 SV=2	PSA_HUMAN		1	1
708	HEAT repeat-containing protein 5B OS=Homo sapiens GN=HEATR5B PE=1 SV=2	HTR5B_HUMAN		1	1
709	Stromal cell-derived factor 2-like protein 1 OS=Homo sapiens GN=SDF2L1 PE=1 SV=2	SDF2L_HUMAN		4	7
710	DNA-directed RNA polymerase II subunit RPB1 OS=Homo sapiens GN=POLR2A PE=1 SV=2	RPB1_HUMAN		3
711	DnaJ homolog subfamily C member 13 OS=Homo sapiens GN=DNAJC13 PE=1 SV=5	DJC13_HUMAN		4
712	Immunoglobulin-binding protein 1 OS=Homo sapiens GN=IGBP1 PE=1 SV=1	IGBP1_HUMAN		7	7
713	Keratin, type I cytoskeletal 13 OS=Homo sapiens GN=KRT13 PE=1 SV=4	K1C13_HUMAN	1	12
714	Mitochondrial-processing peptidase subunit beta OS=Homo sapiens GN=PMPCB PE=1 SV=2	MPPB_HUMAN		6	6
715	Serine-threonine kinase receptor-associated protein OS=Homo sapiens GN=STRAP PE=1 SV=1	STRAP_HUMAN		6	8
716	Protein O-GlcNAcase OS=Homo sapiens GN=MGEA5 PE=1 SV=2	OGA_HUMAN		2	2
717	CLIP-associating protein 2 OS=Homo sapiens GN=CLASP2 PE=1 SV=2	CLAP2_HUMAN			1
718	Lethal(2) giant larvae protein homolog 1 OS=Homo sapiens GN=LLGL1 PE=1 SV=3	L2GL1_HUMAN			5
719	Q14166|TTL12_HUMAN-DECOY	Q14166|TTL12_HUMAN-DECOY		2
720	Protein phosphatase methylesterase 1 OS=Homo sapiens GN=PPME1 PE=1 SV=3	PPME1_HUMAN			11
721	Ras-related protein Rab-1A OS=Homo sapiens GN=RAB1A PE=1 SV=3	RAB1A_HUMAN	4	3	3
722	Mitotic spindle-associated MMXD complex subunit MIP18 OS=Homo sapiens GN=FAM96B PE=1 SV=1	MIP18_HUMAN	2	6	6
723	Peptidyl-prolyl cis-trans isomerase NIMA-interacting 1 OS=Homo sapiens GN=PIN1 PE=1 SV=1	PIN1_HUMAN	2	3	9
724	Tetratricopeptide repeat protein 27 OS=Homo sapiens GN=TTC27 PE=1 SV=1	TTC27_HUMAN	2	2	2
725	Ubiquitin-associated protein 2-like OS=Homo sapiens GN=UBAP2L PE=1 SV=2	UBP2L_HUMAN	1	2	4
726	Lysophosphatidylcholine acyltransferase 1 OS=Homo sapiens GN=LPCAT1 PE=1 SV=2	PCAT1_HUMAN	1	2	5
727	Mitotic checkpoint protein BUB3 OS=Homo sapiens GN=BUB3 PE=1 SV=1	BUB3_HUMAN	1	3	5
728	La-related protein 4 OS=Homo sapiens GN=LARP4 PE=1 SV=3	LARP4_HUMAN	1	2	6
729	60S ribosomal protein L38 OS=Homo sapiens GN=RPL38 PE=1 SV=2	RL38_HUMAN	1	2	2
730	ARF GTPase-activating protein GIT1 OS=Homo sapiens GN=GIT1 PE=1 SV=2	GIT1_HUMAN	1	3	1
731	Lamina-associated polypeptide 2, isoform alpha OS=Homo sapiens GN=TMPO PE=1 SV=2	LAP2A_HUMAN	1	4	8
732	Heterogeneous nuclear ribonucleoprotein D-like OS=Homo sapiens GN=HNRNPDL PE=1 SV=3	HNRDL_HUMAN	5	5	2
733	Pyruvate carboxylase, mitochondrial OS=Homo sapiens GN=PC PE=1 SV=2	PYC_HUMAN	1	3	1
734	Splicing factor, proline- and glutamine-rich OS=Homo sapiens GN=SFPQ PE=1 SV=2	SFPQ_HUMAN	1	1	1
735	Tapasin OS=Homo sapiens GN=TAPBP PE=1 SV=1	TPSN_HUMAN	1	3	5
736	Protein-glutamine gamma-glutamyltransferase E OS=Homo sapiens GN=TGM3 PE=1 SV=4	TGM3_HUMAN	1	1	1
737	Keratin, type II cytoskeletal 1b OS=Homo sapiens GN=KRT77 PE=2 SV=3	K2C1B_HUMAN	5		1
738	RNA-binding protein FUS OS=Homo sapiens GN=FUS PE=1 SV=1	FUS_HUMAN	1	2
739	Probable ATP-dependent RNA helicase DDX46 OS=Homo sapiens GN=DDX46 PE=1 SV=2	DDX46_HUMAN		2	1
740	Negative elongation factor B OS=Homo sapiens GN=NELFB PE=1 SV=1	NELFB_HUMAN		1	1
741	Enhancer of mRNA-decapping protein 4 OS=Homo sapiens GN=EDC4 PE=1 SV=1	EDC4_HUMAN		4	3
742	Protein PRRC2B OS=Homo sapiens GN=PRRC2B PE=1 SV=2	PRC2B_HUMAN		1
743	Anaphase-promoting complex subunit 1 OS=Homo sapiens GN=ANAPC1 PE=1 SV=1	APC1_HUMAN			1
744	WD repeat and HMG-box DNA-binding protein 1 OS=Homo sapiens GN=WDHD1 PE=1 SV=1	WDHD1_HUMAN		5	2
745	Probable ATP-dependent RNA helicase DDX58 OS=Homo sapiens GN=DDX58 PE=1 SV=2	DDX58_HUMAN		3	5
746	Phostensin OS=Homo sapiens GN=PPP1R18 PE=1 SV=1	PPR18_HUMAN		4	7
747	Tensin-3 OS=Homo sapiens GN=TNS3 PE=1 SV=2	TENS3_HUMAN		3	2
748	UDP-N-acetylglucosamine--peptide N-acetylglucosaminyltransferase 110 kDa subunit OS=Homo sapiens GN=OGT PE=1 SV=3	OGT1_HUMAN		5	6
749	Conserved oligomeric Golgi complex subunit 3 OS=Homo sapiens GN=COG3 PE=1 SV=3	COG3_HUMAN		1	3
750	Long-chain fatty acid transport protein 4 OS=Homo sapiens GN=SLC27A4 PE=1 SV=1	S27A4_HUMAN		6	4
751	Serine/threonine-protein phosphatase 6 regulatory subunit 1 OS=Homo sapiens GN=PPP6R1 PE=1 SV=5	PP6R1_HUMAN		6	3
752	E3 UFM1-protein ligase 1 OS=Homo sapiens GN=UFL1 PE=1 SV=2	UFL1_HUMAN		8	2
753	Manganese-transporting ATPase 13A1 OS=Homo sapiens GN=ATP13A1 PE=1 SV=2	AT131_HUMAN		7	1
754	L-lactate dehydrogenase A chain OS=Homo sapiens GN=LDHA PE=1 SV=2	LDHA_HUMAN	3	4	3
755	Tubulin alpha-4A chain OS=Homo sapiens GN=TUBA4A PE=1 SV=1	TBA4A_HUMAN	4	6	5
756	Tubulin beta-2A chain OS=Homo sapiens GN=TUBB2A PE=1 SV=1	TBB2A_HUMAN	3	4	4
757	Eukaryotic translation elongation factor 1 epsilon-1 OS=Homo sapiens GN=EEF1E1 PE=1 SV=1	MCA3_HUMAN	3	6	4
758	SRA stem-loop-interacting RNA-binding protein, mitochondrial OS=Homo sapiens GN=SLIRP PE=1 SV=1	SLIRP_HUMAN	2	2	6
759	60S ribosomal protein L23a OS=Homo sapiens GN=RPL23A PE=1 SV=1	RL23A_HUMAN	4	2	4
760	Muscleblind-like protein 1 OS=Homo sapiens GN=MBNL1 PE=1 SV=2	MBNL1_HUMAN	2	4	5
761	Adenine phosphoribosyltransferase OS=Homo sapiens GN=APRT PE=1 SV=2	APT_HUMAN	3	1	3
762	Zinc finger protein-like 1 OS=Homo sapiens GN=ZFPL1 PE=1 SV=2	ZFPL1_HUMAN	1	3	11
763	Methylcrotonoyl-CoA carboxylase subunit alpha, mitochondrial OS=Homo sapiens GN=MCCC1 PE=1 SV=3	MCCA_HUMAN		1	6
764	Reticulon-4 OS=Homo sapiens GN=RTN4 PE=1 SV=2	RTN4_HUMAN		4	6
765	Nuclear autoantigenic sperm protein OS=Homo sapiens GN=NASP PE=1 SV=2	NASP_HUMAN	1		3
766	Dehydrogenase/reductase SDR family member 7B OS=Homo sapiens GN=DHRS7B PE=1 SV=2	DRS7B_HUMAN		5	4
767	ATP-binding cassette sub-family F member 2 OS=Homo sapiens GN=ABCF2 PE=1 SV=2	ABCF2_HUMAN	4
768	Structural maintenance of chromosomes protein 1A OS=Homo sapiens GN=SMC1A PE=1 SV=2	SMC1A_HUMAN		3	1
769	Low-density lipoprotein receptor-related protein 1B OS=Homo sapiens GN=LRP1B PE=1 SV=2	LRP1B_HUMAN		1
770	Vacuolar protein sorting-associated protein 18 homolog OS=Homo sapiens GN=VPS18 PE=1 SV=2	VPS18_HUMAN		2	5
771	FACT complex subunit SPT16 OS=Homo sapiens GN=SUPT16H PE=1 SV=1	SP16H_HUMAN		2	4
772	KIF1-binding protein OS=Homo sapiens GN=KIF1BP PE=1 SV=1	KBP_HUMAN		2	1
773	DNA ligase 1 OS=Homo sapiens GN=LIG1 PE=1 SV=1	DNLI1_HUMAN		7
774	Anillin OS=Homo sapiens GN=ANLN PE=1 SV=2	ANLN_HUMAN		2	5
775	LIM domain-containing protein 1 OS=Homo sapiens GN=LIMD1 PE=1 SV=1	LIMD1_HUMAN		3	1
776	Intercellular adhesion molecule 1 OS=Homo sapiens GN=ICAM1 PE=1 SV=2	ICAM1_HUMAN		3	8
777	Protein PAT1 homolog 1 OS=Homo sapiens GN=PATL1 PE=1 SV=2	PATL1_HUMAN		1	1
778	Serine/threonine-protein kinase Nek9 OS=Homo sapiens GN=NEK9 PE=1 SV=2	NEK9_HUMAN		3	2
779	TRPM8 channel-associated factor 1 OS=Homo sapiens GN=TCAF1 PE=1 SV=3	TCAF1_HUMAN		3	4
780	Serine palmitoyltransferase 1 OS=Homo sapiens GN=SPTLC1 PE=1 SV=1	SPTC1_HUMAN		7	4
781	Dynamin-binding protein OS=Homo sapiens GN=DNMBP PE=1 SV=1	DNMBP_HUMAN		1	1
782	Carnitine O-palmitoyltransferase 1, liver isoform OS=Homo sapiens GN=CPT1A PE=1 SV=2	CPT1A_HUMAN		4
783	Pyruvate dehydrogenase E1 component subunit alpha, somatic form, mitochondrial OS=Homo sapiens GN=PDHA1 PE=1 SV=3	ODPA_HUMAN	2	4	7
784	Dermcidin OS=Homo sapiens GN=DCD PE=1 SV=2	DCD_HUMAN	3	3	3
785	40S ribosomal protein S27 OS=Homo sapiens GN=RPS27 PE=1 SV=3	RS27_HUMAN	3	5	5
786	Protein SEC13 homolog OS=Homo sapiens GN=SEC13 PE=1 SV=3	SEC13_HUMAN	2	3	3
787	60S ribosomal protein L14 OS=Homo sapiens GN=RPL14 PE=1 SV=4	RL14_HUMAN	3	1	4
788	Translocon-associated protein subunit alpha OS=Homo sapiens GN=SSR1 PE=1 SV=3	SSRA_HUMAN	3	5	7
789	Transportin-2 OS=Homo sapiens GN=TNPO2 PE=1 SV=3	TNPO2_HUMAN	1	3	3
790	Histone-binding protein RBBP7 OS=Homo sapiens GN=RBBP7 PE=1 SV=1	RBBP7_HUMAN	2	4	7
791	Thioredoxin-related transmembrane protein 1 OS=Homo sapiens GN=TMX1 PE=1 SV=1	TMX1_HUMAN	1	3	3
792	Short/branched chain specific acyl-CoA dehydrogenase, mitochondrial OS=Homo sapiens GN=ACADSB PE=1 SV=1	ACDSB_HUMAN	1	1	3
793	40S ribosomal protein S15 OS=Homo sapiens GN=RPS15 PE=1 SV=2	RS15_HUMAN	1	2	2
794	Matrix metalloproteinase-14 OS=Homo sapiens GN=MMP14 PE=1 SV=3	MMP14_HUMAN	1	4	2
795	Beta-actin-like protein 2 OS=Homo sapiens GN=ACTBL2 PE=1 SV=2	ACTBL_HUMAN			1
796	Nuclear pore complex protein Nup85 OS=Homo sapiens GN=NUP85 PE=1 SV=1	NUP85_HUMAN		4	3
797	Alpha-actinin-1 OS=Homo sapiens GN=ACTN1 PE=1 SV=2	ACTN1_HUMAN		2	2
798	Tubulin alpha chain-like 3 OS=Homo sapiens GN=TUBAL3 PE=1 SV=2	TBAL3_HUMAN		2	4
799	Serrate RNA effector molecule homolog OS=Homo sapiens GN=SRRT PE=1 SV=1	SRRT_HUMAN		1	2
800	60S ribosomal export protein NMD3 OS=Homo sapiens GN=NMD3 PE=1 SV=1	NMD3_HUMAN		1	4
801	Serine/threonine-protein kinase PAK 2 OS=Homo sapiens GN=PAK2 PE=1 SV=3	PAK2_HUMAN		1	3
802	Histone deacetylase 2 OS=Homo sapiens GN=HDAC2 PE=1 SV=2	HDAC2_HUMAN		4	5
803	HLA class I histocompatibility antigen, B-81 alpha chain OS=Homo sapiens GN=HLA-B PE=1 SV=1	1B81_HUMAN		4	5
804	DNA repair protein RAD50 OS=Homo sapiens GN=RAD50 PE=1 SV=1	RAD50_HUMAN		1	3
805	Spectrin beta chain, erythrocytic OS=Homo sapiens GN=SPTB PE=1 SV=5	SPTB1_HUMAN			1
806	Electron transfer flavoprotein subunit beta OS=Homo sapiens GN=ETFB PE=1 SV=3	ETFB_HUMAN		6	2
807	14-3-3 protein eta OS=Homo sapiens GN=YWHAH PE=1 SV=4	1433F_HUMAN		6	3
808	NF-kappa-B essential modulator OS=Homo sapiens GN=IKBKG PE=1 SV=2	NEMO_HUMAN		3	2
809	STE20/SPS1-related proline-alanine-rich protein kinase OS=Homo sapiens GN=STK39 PE=1 SV=3	STK39_HUMAN		2	8
810	Spatacsin OS=Homo sapiens GN=SPG11 PE=1 SV=3	SPTCS_HUMAN		1
811	Ras GTPase-activating protein nGAP OS=Homo sapiens GN=RASAL2 PE=1 SV=2	NGAP_HUMAN		2	1
812	FYVE and coiled-coil domain-containing protein 1 OS=Homo sapiens GN=FYCO1 PE=1 SV=3	FYCO1_HUMAN		2	1
813	Succinate--CoA ligase [ADP-forming] subunit beta, mitochondrial OS=Homo sapiens GN=SUCLA2 PE=1 SV=3	SUCB1_HUMAN		2	3
814	Septin-9 OS=Homo sapiens GN=SEPT9 PE=1 SV=2	SEPT9_HUMAN	4		2
815	LETM1 and EF-hand domain-containing protein 1, mitochondrial OS=Homo sapiens GN=LETM1 PE=1 SV=1	LETM1_HUMAN		2	3
816	Exocyst complex component 4 OS=Homo sapiens GN=EXOC4 PE=1 SV=1	EXOC4_HUMAN		1	3
817	GPI transamidase component PIG-T OS=Homo sapiens GN=PIGT PE=1 SV=1	PIGT_HUMAN		2	2
818	Annexin A6 OS=Homo sapiens GN=ANXA6 PE=1 SV=3	ANXA6_HUMAN		12	2
819	[F-actin]-methionine sulfoxide oxidase MICAL2 OS=Homo sapiens GN=MICAL2 PE=1 SV=1	MICA2_HUMAN		1	4
820	ADP-ribosylation factor GTPase-activating protein 2 OS=Homo sapiens GN=ARFGAP2 PE=1 SV=1	ARFG2_HUMAN	1		5
821	Ras-related protein Rab-32 OS=Homo sapiens GN=RAB32 PE=1 SV=3	RAB32_HUMAN	2	3	6
822	Far upstream element-binding protein 2 OS=Homo sapiens GN=KHSRP PE=1 SV=4	FUBP2_HUMAN	3	2	6
823	Calcium load-activated calcium channel OS=Homo sapiens GN=TMCO1 PE=1 SV=1	TMCO1_HUMAN	2	4	7
824	BAG family molecular chaperone regulator 2 OS=Homo sapiens GN=BAG2 PE=1 SV=1	BAG2_HUMAN	1	3	4
825	Rho guanine nucleotide exchange factor 7 OS=Homo sapiens GN=ARHGEF7 PE=1 SV=2	ARHG7_HUMAN	1	1	2
826	1-acyl-sn-glycerol-3-phosphate acyltransferase alpha OS=Homo sapiens GN=AGPAT1 PE=1 SV=2	PLCA_HUMAN	2	1	4
827	Dual specificity protein phosphatase 12 OS=Homo sapiens GN=DUSP12 PE=1 SV=1	DUS12_HUMAN	1	1	5
828	Glutamate dehydrogenase 2, mitochondrial OS=Homo sapiens GN=GLUD2 PE=1 SV=2	DHE4_HUMAN	2	1	1
829	6-phosphogluconate dehydrogenase, decarboxylating OS=Homo sapiens GN=PGD PE=1 SV=3	6PGD_HUMAN	3	2	2
830	Replication factor C subunit 4 OS=Homo sapiens GN=RFC4 PE=1 SV=2	RFC4_HUMAN	1	5	4
831	Syntaxin-binding protein 3 OS=Homo sapiens GN=STXBP3 PE=1 SV=2	STXB3_HUMAN		1	1
832	Heterogeneous nuclear ribonucleoprotein A3 OS=Homo sapiens GN=HNRNPA3 PE=1 SV=2	ROA3_HUMAN	7	1	1
833	Ankyrin repeat and KH domain-containing protein 1 OS=Homo sapiens GN=ANKHD1 PE=1 SV=1	ANKH1_HUMAN		1	1
834	Probable leucine--tRNA ligase, mitochondrial OS=Homo sapiens GN=LARS2 PE=1 SV=2	SYLM_HUMAN	1		1
835	Cell division control protein 42 homolog OS=Homo sapiens GN=CDC42 PE=1 SV=2	CDC42_HUMAN		3	4
836	Exocyst complex component 3 OS=Homo sapiens GN=EXOC3 PE=1 SV=2	EXOC3_HUMAN			1
837	Elongation factor-like GTPase 1 OS=Homo sapiens GN=EFL1 PE=1 SV=2	EFL1_HUMAN		1	1
838	Lipopolysaccharide-responsive and beige-like anchor protein OS=Homo sapiens GN=LRBA PE=1 SV=4	LRBA_HUMAN		2
839	Cytoskeleton-associated protein 4 OS=Homo sapiens GN=CKAP4 PE=1 SV=2	CKAP4_HUMAN		1	6
840	FACT complex subunit SSRP1 OS=Homo sapiens GN=SSRP1 PE=1 SV=1	SSRP1_HUMAN		2	2
841	SWI/SNF-related matrix-associated actin-dependent regulator of chromatin subfamily D member 2 OS=Homo sapiens GN=SMARCD2 PE=1 SV=3	SMRD2_HUMAN	1	1
842	SWI/SNF complex subunit SMARCC1 OS=Homo sapiens GN=SMARCC1 PE=1 SV=3	SMRC1_HUMAN			1
843	Synaptojanin-2 OS=Homo sapiens GN=SYNJ2 PE=1 SV=3	SYNJ2_HUMAN		2
844	DNA replication licensing factor MCM2 OS=Homo sapiens GN=MCM2 PE=1 SV=4	MCM2_HUMAN		1	1
845	Kinetochore protein NDC80 homolog OS=Homo sapiens GN=NDC80 PE=1 SV=1	NDC80_HUMAN			2
846	Protein VAC14 homolog OS=Homo sapiens GN=VAC14 PE=1 SV=1	VAC14_HUMAN		3	2
847	LanC-like protein 2 OS=Homo sapiens GN=LANCL2 PE=1 SV=1	LANC2_HUMAN		4	4
848	Cohesin subunit SA-2 OS=Homo sapiens GN=STAG2 PE=1 SV=3	STAG2_HUMAN		1
849	Transmembrane 9 superfamily member 4 OS=Homo sapiens GN=TM9SF4 PE=1 SV=2	TM9S4_HUMAN		5	5
850	Protein FAM65A OS=Homo sapiens GN=FAM65A PE=1 SV=1	FA65A_HUMAN			6
851	Mitotic spindle assembly checkpoint protein MAD2A OS=Homo sapiens GN=MAD2L1 PE=1 SV=1	MD2L1_HUMAN		3	5
852	Ubiquitin carboxyl-terminal hydrolase 32 OS=Homo sapiens GN=USP32 PE=1 SV=1	UBP32_HUMAN		2	1
853	Protein AAR2 homolog OS=Homo sapiens GN=AAR2 PE=1 SV=2	AAR2_HUMAN			3
854	Alanyl-tRNA editing protein Aarsd1 OS=Homo sapiens GN=AARSD1 PE=1 SV=2	AASD1_HUMAN		1	3
855	LIM domain-containing protein ajuba OS=Homo sapiens GN=AJUBA PE=1 SV=1	AJUBA_HUMAN		4	3
856	Annexin A5 OS=Homo sapiens GN=ANXA5 PE=1 SV=2	ANXA5_HUMAN		6	3
857	Transferrin receptor protein 1 OS=Homo sapiens GN=TFRC PE=1 SV=2	TFR1_HUMAN		4	4
858	UBX domain-containing protein 1 OS=Homo sapiens GN=UBXN1 PE=1 SV=2	UBXN1_HUMAN		3	5
859	Proteasome subunit alpha type-4 OS=Homo sapiens GN=PSMA4 PE=1 SV=1	PSA4_HUMAN		2	1
860	Enoyl-CoA delta isomerase 2, mitochondrial OS=Homo sapiens GN=ECI2 PE=1 SV=4	ECI2_HUMAN			4
861	Fibronectin OS=Homo sapiens GN=FN1 PE=1 SV=4	FINC_HUMAN		1
862	NFX1-type zinc finger-containing protein 1 OS=Homo sapiens GN=ZNFX1 PE=2 SV=2	ZNFX1_HUMAN			1
863	Rho GTPase-activating protein 29 OS=Homo sapiens GN=ARHGAP29 PE=1 SV=2	RHG29_HUMAN			7
864	Keratin, type I cuticular Ha1 OS=Homo sapiens GN=KRT31 PE=1 SV=3	K1H1_HUMAN	13
865	Ribose-phosphate pyrophosphokinase 1 OS=Homo sapiens GN=PRPS1 PE=1 SV=2	PRPS1_HUMAN	3	3	4
866	Protein transport protein Sec61 subunit beta OS=Homo sapiens GN=SEC61B PE=1 SV=2	SC61B_HUMAN	2	2	2
867	ATP synthase subunit f, mitochondrial OS=Homo sapiens GN=ATP5J2 PE=1 SV=3	ATPK_HUMAN	3	5	5
868	Heterogeneous nuclear ribonucleoprotein H3 OS=Homo sapiens GN=HNRNPH3 PE=1 SV=2	HNRH3_HUMAN	2	2	2
869	40S ribosomal protein S24 OS=Homo sapiens GN=RPS24 PE=1 SV=1	RS24_HUMAN	1	3	5
870	Serine/arginine-rich splicing factor 2 OS=Homo sapiens GN=SRSF2 PE=1 SV=4	SRSF2_HUMAN	3	1	2
871	Cathepsin B OS=Homo sapiens GN=CTSB PE=1 SV=3	CATB_HUMAN	2	4	2
872	ATP synthase subunit e, mitochondrial OS=Homo sapiens GN=ATP5I PE=1 SV=2	ATP5I_HUMAN	1	2	4
873	Elongation of very long chain fatty acids protein 5 OS=Homo sapiens GN=ELOVL5 PE=1 SV=1	ELOV5_HUMAN	2	4	2
874	Destrin OS=Homo sapiens GN=DSTN PE=1 SV=3	DEST_HUMAN	1	5	2
875	Proliferation-associated protein 2G4 OS=Homo sapiens GN=PA2G4 PE=1 SV=3	PA2G4_HUMAN	3	1	2
876	OTU domain-containing protein 4 OS=Homo sapiens GN=OTUD4 PE=1 SV=4	OTUD4_HUMAN	1	4	4
877	Dynactin subunit 4 OS=Homo sapiens GN=DCTN4 PE=1 SV=1	DCTN4_HUMAN	1	4	3
878	40S ribosomal protein S20 OS=Homo sapiens GN=RPS20 PE=1 SV=1	RS20_HUMAN	1	3	3
879	m-AAA protease-interacting protein 1, mitochondrial OS=Homo sapiens GN=C2orf47 PE=1 SV=1	MAIP1_HUMAN	1	2	5
880	60S ribosomal protein L34 OS=Homo sapiens GN=RPL34 PE=1 SV=3	RL34_HUMAN			1
881	Histone deacetylase 6 OS=Homo sapiens GN=HDAC6 PE=1 SV=2	HDAC6_HUMAN		3	4
882	Nuclear pore complex protein Nup88 OS=Homo sapiens GN=NUP88 PE=1 SV=2	NUP88_HUMAN		1	2
883	AP-1 complex subunit mu-1 OS=Homo sapiens GN=AP1M1 PE=1 SV=3	AP1M1_HUMAN		1	4
884	Polymerase I and transcript release factor OS=Homo sapiens GN=PTRF PE=1 SV=1	PTRF_HUMAN	2		5
885	Vacuolar protein sorting-associated protein 16 homolog OS=Homo sapiens GN=VPS16 PE=1 SV=2	VPS16_HUMAN			3
886	P35527|K1C9_HUMAN-DECOY	P35527|K1C9_HUMAN-DECOY		4	4
887	Mitochondrial ribonuclease P protein 1 OS=Homo sapiens GN=TRMT10C PE=1 SV=2	MRRP1_HUMAN		3	1
888	Thyrotropin-releasing hormone-degrading ectoenzyme OS=Homo sapiens GN=TRHDE PE=2 SV=1	TRHDE_HUMAN	1
889	Gamma-tubulin complex component 2 OS=Homo sapiens GN=TUBGCP2 PE=1 SV=2	GCP2_HUMAN		3
890	Sperm-associated antigen 5 OS=Homo sapiens GN=SPAG5 PE=1 SV=2	SPAG5_HUMAN			1
891	TBC1 domain family member 10B OS=Homo sapiens GN=TBC1D10B PE=1 SV=3	TB10B_HUMAN		1	1
892	RelA-associated inhibitor OS=Homo sapiens GN=PPP1R13L PE=1 SV=4	IASPP_HUMAN		3	1
893	TBC1 domain family member 4 OS=Homo sapiens GN=TBC1D4 PE=1 SV=2	TBCD4_HUMAN		1
894	1,4-alpha-glucan-branching enzyme OS=Homo sapiens GN=GBE1 PE=1 SV=3	GLGB_HUMAN	1
895	LIM and calponin homology domains-containing protein 1 OS=Homo sapiens GN=LIMCH1 PE=1 SV=4	LIMC1_HUMAN		1	1
896	Protein OS-9 OS=Homo sapiens GN=OS9 PE=1 SV=1	OS9_HUMAN		3	1
897	Putative sodium-coupled neutral amino acid transporter 10 OS=Homo sapiens GN=SLC38A10 PE=1 SV=2	S38AA_HUMAN			1
898	Protein scribble homolog OS=Homo sapiens GN=SCRIB PE=1 SV=4	SCRIB_HUMAN		1
899	Lymphoid-restricted membrane protein OS=Homo sapiens GN=LRMP PE=1 SV=3	LRMP_HUMAN			2
900	Cation-independent mannose-6-phosphate receptor OS=Homo sapiens GN=IGF2R PE=1 SV=3	MPRI_HUMAN		1
901	Conserved oligomeric Golgi complex subunit 4 OS=Homo sapiens GN=COG4 PE=1 SV=3	COG4_HUMAN		1	2
902	Peroxisomal multifunctional enzyme type 2 OS=Homo sapiens GN=HSD17B4 PE=1 SV=3	DHB4_HUMAN		3	1
903	Glycogen debranching enzyme OS=Homo sapiens GN=AGL PE=1 SV=3	GDE_HUMAN			2
904	Alcohol dehydrogenase class-3 OS=Homo sapiens GN=ADH5 PE=1 SV=4	ADHX_HUMAN		7	1
905	Polymerase delta-interacting protein 2 OS=Homo sapiens GN=POLDIP2 PE=1 SV=1	PDIP2_HUMAN		2	3
906	Ran GTPase-activating protein 1 OS=Homo sapiens GN=RANGAP1 PE=1 SV=1	RAGP1_HUMAN		1	2
907	Protein kinase C delta type OS=Homo sapiens GN=PRKCD PE=1 SV=2	KPCD_HUMAN			1
908	Translation initiation factor eIF-2B subunit delta OS=Homo sapiens GN=EIF2B4 PE=1 SV=2	EI2BD_HUMAN		3	4
909	Elongator complex protein 1 OS=Homo sapiens GN=IKBKAP PE=1 SV=3	ELP1_HUMAN		4	5
910	TBC1 domain family member 15 OS=Homo sapiens GN=TBC1D15 PE=1 SV=2	TBC15_HUMAN		5	4
911	Protein SMG9 OS=Homo sapiens GN=SMG9 PE=1 SV=1	SMG9_HUMAN		5	3
912	High affinity cationic amino acid transporter 1 OS=Homo sapiens GN=SLC7A1 PE=1 SV=1	CTR1_HUMAN		5	3
913	Translation initiation factor eIF-2B subunit beta OS=Homo sapiens GN=EIF2B2 PE=1 SV=3	EI2BB_HUMAN		3	4
914	TBC1 domain family member 2A OS=Homo sapiens GN=TBC1D2 PE=1 SV=3	TBD2A_HUMAN		2	3
915	Rho GTPase-activating protein 1 OS=Homo sapiens GN=ARHGAP1 PE=1 SV=1	RHG01_HUMAN		2	1
916	Microtubule-associated protein 1S OS=Homo sapiens GN=MAP1S PE=1 SV=2	MAP1S_HUMAN		1	1
917	Beta-centractin OS=Homo sapiens GN=ACTR1B PE=1 SV=1	ACTY_HUMAN			2
918	Vacuolar fusion protein CCZ1 homolog B OS=Homo sapiens GN=CCZ1B PE=1 SV=1	CCZ1B_HUMAN (+1)			1
919	V-type proton ATPase catalytic subunit A OS=Homo sapiens GN=ATP6V1A PE=1 SV=2	VATA_HUMAN			3
920	ELAV-like protein 1 OS=Homo sapiens GN=ELAVL1 PE=1 SV=2	ELAV1_HUMAN	2	3	4
921	ATP-dependent Clp protease ATP-binding subunit clpX-like, mitochondrial OS=Homo sapiens GN=CLPX PE=1 SV=2	CLPX_HUMAN	3	2	2
922	Calcineurin B homologous protein 1 OS=Homo sapiens GN=CHP1 PE=1 SV=3	CHP1_HUMAN	2	5	4
923	LIM and senescent cell antigen-like-containing domain protein 1 OS=Homo sapiens GN=LIMS1 PE=1 SV=4	LIMS1_HUMAN	2	2	2
924	Keratin, type II cytoskeletal 78 OS=Homo sapiens GN=KRT78 PE=2 SV=2	K2C78_HUMAN	2	2	3
925	Serine/threonine-protein kinase A-Raf OS=Homo sapiens GN=ARAF PE=1 SV=2	ARAF_HUMAN	1	2	6
926	ARF GTPase-activating protein GIT2 OS=Homo sapiens GN=GIT2 PE=1 SV=2	GIT2_HUMAN	2	2	1
927	Magnesium transporter protein 1 OS=Homo sapiens GN=MAGT1 PE=1 SV=1	MAGT1_HUMAN	1	4	3
928	Phosphoribosyl pyrophosphate synthase-associated protein 1 OS=Homo sapiens GN=PRPSAP1 PE=1 SV=2	KPRA_HUMAN	2	1	6
929	Long-chain-fatty-acid--CoA ligase 1 OS=Homo sapiens GN=ACSL1 PE=1 SV=1	ACSL1_HUMAN	1	3	1
930	5'-3' exoribonuclease 2 OS=Homo sapiens GN=XRN2 PE=1 SV=1	XRN2_HUMAN	1	1	1
931	UMP-CMP kinase OS=Homo sapiens GN=CMPK1 PE=1 SV=3	KCY_HUMAN	1	2	1
932	YTH domain-containing family protein 3 OS=Homo sapiens GN=YTHDF3 PE=1 SV=1	YTHD3_HUMAN	1	1	3
933	SWI/SNF-related matrix-associated actin-dependent regulator of chromatin subfamily E member 1 OS=Homo sapiens GN=SMARCE1 PE=1 SV=2	SMCE1_HUMAN	1	1	4
934	Derlin-1 OS=Homo sapiens GN=DERL1 PE=1 SV=1	DERL1_HUMAN		2	2
935	Solute carrier family 35 member F6 OS=Homo sapiens GN=SLC35F6 PE=1 SV=1	S35F6_HUMAN		2	2
936	Pumilio homolog 1 OS=Homo sapiens GN=PUM1 PE=1 SV=3	PUM1_HUMAN	1		2
937	Ubiquitin-like protein ISG15 OS=Homo sapiens GN=ISG15 PE=1 SV=5	ISG15_HUMAN		1	4
938	LMBR1 domain-containing protein 2 OS=Homo sapiens GN=LMBRD2 PE=1 SV=1	LMBD2_HUMAN		1	1
939	Cleavage stimulation factor subunit 3 OS=Homo sapiens GN=CSTF3 PE=1 SV=1	CSTF3_HUMAN		3	3
940	Integrator complex subunit 7 OS=Homo sapiens GN=INTS7 PE=1 SV=1	INT7_HUMAN		1
941	Myosin phosphatase Rho-interacting protein OS=Homo sapiens GN=MPRIP PE=1 SV=3	MPRIP_HUMAN	1
942	Cyclin-dependent kinase 11A OS=Homo sapiens GN=CDK11A PE=1 SV=4	CD11A_HUMAN		1	1
943	Dihydrofolate reductase OS=Homo sapiens GN=DHFR PE=1 SV=2	DYR_HUMAN		2	1
944	Actin-related protein 10 OS=Homo sapiens GN=ACTR10 PE=1 SV=1	ARP10_HUMAN		3	5
945	Trinucleotide repeat-containing gene 6A protein OS=Homo sapiens GN=TNRC6A PE=1 SV=2	TNR6A_HUMAN			1
946	Structural maintenance of chromosomes flexible hinge domain-containing protein 1 OS=Homo sapiens GN=SMCHD1 PE=1 SV=2	SMHD1_HUMAN		1
947	Serine/threonine-protein kinase MRCK alpha OS=Homo sapiens GN=CDC42BPA PE=1 SV=1	MRCKA_HUMAN		1	2
948	Smoothelin OS=Homo sapiens GN=SMTN PE=1 SV=7	SMTN_HUMAN			1
949	Arf-GAP with Rho-GAP domain, ANK repeat and PH domain-containing protein 1 OS=Homo sapiens GN=ARAP1 PE=1 SV=3	ARAP1_HUMAN		3	2
950	Rho guanine nucleotide exchange factor 12 OS=Homo sapiens GN=ARHGEF12 PE=1 SV=1	ARHGC_HUMAN			2
951	Fatty acyl-CoA reductase 1 OS=Homo sapiens GN=FAR1 PE=1 SV=1	FACR1_HUMAN		4	3
952	26S proteasome non-ATPase regulatory subunit 14 OS=Homo sapiens GN=PSMD14 PE=1 SV=1	PSDE_HUMAN		2	2
953	Protein transport protein Sec23B OS=Homo sapiens GN=SEC23B PE=1 SV=2	SC23B_HUMAN		1	2
954	Chromosome transmission fidelity protein 18 homolog OS=Homo sapiens GN=CHTF18 PE=1 SV=1	CTF18_HUMAN			1
955	Translocating chain-associated membrane protein 1 OS=Homo sapiens GN=TRAM1 PE=1 SV=3	TRAM1_HUMAN		4	2
956	Dual specificity protein kinase TTK OS=Homo sapiens GN=TTK PE=1 SV=2	TTK_HUMAN			1
957	Thioredoxin domain-containing protein 5 OS=Homo sapiens GN=TXNDC5 PE=1 SV=2	TXND5_HUMAN		4	6
958	Exocyst complex component 2 OS=Homo sapiens GN=EXOC2 PE=1 SV=1	EXOC2_HUMAN		5	3
959	Fragile X mental retardation syndrome-related protein 2 OS=Homo sapiens GN=FXR2 PE=1 SV=2	FXR2_HUMAN		1	2
960	Stromal cell-derived factor 2 OS=Homo sapiens GN=SDF2 PE=1 SV=2	SDF2_HUMAN		4	3
961	Vacuolar protein sorting-associated protein 53 homolog OS=Homo sapiens GN=VPS53 PE=1 SV=1	VPS53_HUMAN		1
962	Ceramide synthase 2 OS=Homo sapiens GN=CERS2 PE=1 SV=1	CERS2_HUMAN		5	2
963	Zinc finger protein 622 OS=Homo sapiens GN=ZNF622 PE=1 SV=1	ZN622_HUMAN		1	3
964	Ran-binding protein 9 OS=Homo sapiens GN=RANBP9 PE=1 SV=1	RANB9_HUMAN		5	5
965	Nuclear receptor-binding protein OS=Homo sapiens GN=NRBP1 PE=1 SV=1	NRBP_HUMAN		4	5
966	Spartin OS=Homo sapiens GN=SPG20 PE=1 SV=1	SPG20_HUMAN		2	6
967	Cytochrome b-c1 complex subunit 1, mitochondrial OS=Homo sapiens GN=UQCRC1 PE=1 SV=3	QCR1_HUMAN		2	6
968	Torsin-1A-interacting protein 1 OS=Homo sapiens GN=TOR1AIP1 PE=1 SV=2	TOIP1_HUMAN		1	2
969	SLIT-ROBO Rho GTPase-activating protein 3 OS=Homo sapiens GN=SRGAP3 PE=1 SV=3	SRGP3_HUMAN		1	1
970	ATP-dependent RNA helicase DHX29 OS=Homo sapiens GN=DHX29 PE=1 SV=2	DHX29_HUMAN	1
971	Serine/threonine-protein kinase MRCK beta OS=Homo sapiens GN=CDC42BPB PE=1 SV=2	MRCKB_HUMAN		2
972	ATP-binding cassette sub-family B member 7, mitochondrial OS=Homo sapiens GN=ABCB7 PE=1 SV=2	ABCB7_HUMAN		1
973	E3 ubiquitin-protein ligase TRIM33 OS=Homo sapiens GN=TRIM33 PE=1 SV=3	TRI33_HUMAN			4
974	Protein ERGIC-53 OS=Homo sapiens GN=LMAN1 PE=1 SV=2	LMAN1_HUMAN			7
975	E3 ubiquitin-protein ligase KCMF1 OS=Homo sapiens GN=KCMF1 PE=1 SV=2	KCMF1_HUMAN	2	4	5
976	Uridine-cytidine kinase 2 OS=Homo sapiens GN=UCK2 PE=1 SV=1	UCK2_HUMAN	2	3	2
977	40S ribosomal protein S23 OS=Homo sapiens GN=RPS23 PE=1 SV=3	RS23_HUMAN	2	3	2
978	60S ribosomal protein L36 OS=Homo sapiens GN=RPL36 PE=1 SV=3	RL36_HUMAN	5	2	3
979	Adenosine 3'-phospho 5'-phosphosulfate transporter 1 OS=Homo sapiens GN=SLC35B2 PE=1 SV=1	S35B2_HUMAN	2	2	2
980	Myosin light polypeptide 6 OS=Homo sapiens GN=MYL6 PE=1 SV=2	MYL6_HUMAN	3	1	4
981	ATP-dependent DNA helicase Q1 OS=Homo sapiens GN=RECQL PE=1 SV=3	RECQ1_HUMAN	2	1	3
982	Flap endonuclease 1 OS=Homo sapiens GN=FEN1 PE=1 SV=1	FEN1_HUMAN	1	2	1
983	Rho-related GTP-binding protein RhoG OS=Homo sapiens GN=RHOG PE=1 SV=1	RHOG_HUMAN	2	1	1
984	Importin subunit alpha-4 OS=Homo sapiens GN=KPNA3 PE=1 SV=2	IMA4_HUMAN	1	1	3
985	Mitochondrial 2-oxoglutarate/malate carrier protein OS=Homo sapiens GN=SLC25A11 PE=1 SV=3	M2OM_HUMAN	1	3	1
986	Vesicle-associated membrane protein-associated protein A OS=Homo sapiens GN=VAPA PE=1 SV=3	VAPA_HUMAN	1	1	3
987	Histone H2B type 1-B OS=Homo sapiens GN=HIST1H2BB PE=1 SV=2	H2B1B_HUMAN (+1)		3
988	O00555|CAC1A_HUMAN-DECOY	O00555|CAC1A_HUMAN-DECOY			1
989	PDZ domain-containing protein GIPC1 OS=Homo sapiens GN=GIPC1 PE=1 SV=2	GIPC1_HUMAN	1		3
990	Serine/threonine-protein kinase 4 OS=Homo sapiens GN=STK4 PE=1 SV=2	STK4_HUMAN		1	2
991	Q14789|GOGB1_HUMAN-DECOY	Q14789|GOGB1_HUMAN-DECOY		1
992	Stomatin-like protein 2, mitochondrial OS=Homo sapiens GN=STOML2 PE=1 SV=1	STML2_HUMAN		1	2
993	AP2-associated protein kinase 1 OS=Homo sapiens GN=AAK1 PE=1 SV=3	AAK1_HUMAN			1
994	GPI transamidase component PIG-S OS=Homo sapiens GN=PIGS PE=1 SV=3	PIGS_HUMAN		1	3
995	Non-structural polyprotein 1AB OS=Human astrovirus-5 GN=ORF1 PE=3 SV=2	NS1AB_HASV5		1
996	Poly [ADP-ribose] polymerase 14 OS=Homo sapiens GN=PARP14 PE=1 SV=3	PAR14_HUMAN			1
997	Dynamin-like 120 kDa protein, mitochondrial OS=Homo sapiens GN=OPA1 PE=1 SV=3	OPA1_HUMAN			4
998	SEC23-interacting protein OS=Homo sapiens GN=SEC23IP PE=1 SV=1	S23IP_HUMAN			3
999	Plakophilin-1 OS=Homo sapiens GN=PKP1 PE=1 SV=2	PKP1_HUMAN	1		2
1000	Glycerol-3-phosphate acyltransferase 3 OS=Homo sapiens GN=GPAT3 PE=1 SV=2	GPAT3_HUMAN		5	1
1001	Mitochondrial glutamate carrier 1 OS=Homo sapiens GN=SLC25A22 PE=1 SV=1	GHC1_HUMAN		1	4
1002	Regulatory-associated protein of mTOR OS=Homo sapiens GN=RPTOR PE=1 SV=1	RPTOR_HUMAN		1
1003	Polyadenylate-binding protein 4 OS=Homo sapiens GN=PABPC4 PE=1 SV=1	PABP4_HUMAN	5
1004	ATPase family AAA domain-containing protein 3B OS=Homo sapiens GN=ATAD3B PE=1 SV=1	ATD3B_HUMAN	1		1
1005	Protein transport protein Sec16A OS=Homo sapiens GN=SEC16A PE=1 SV=3	SC16A_HUMAN			2
1006	CLIP-associating protein 1 OS=Homo sapiens GN=CLASP1 PE=1 SV=1	CLAP1_HUMAN		2
1007	Adenylate kinase isoenzyme 6 OS=Homo sapiens GN=AK6 PE=1 SV=1	KAD6_HUMAN			3
1008	Tyrosine-protein phosphatase non-receptor type 23 OS=Homo sapiens GN=PTPN23 PE=1 SV=1	PTN23_HUMAN			1
1009	FRAS1-related extracellular matrix protein 2 OS=Homo sapiens GN=FREM2 PE=1 SV=2	FREM2_HUMAN		1
1010	Elongation of very long chain fatty acids protein 1 OS=Homo sapiens GN=ELOVL1 PE=1 SV=1	ELOV1_HUMAN		5	2
1011	mRNA-capping enzyme OS=Homo sapiens GN=RNGTT PE=1 SV=1	MCE1_HUMAN		2	1
1012	Proteasome subunit alpha type-3 OS=Homo sapiens GN=PSMA3 PE=1 SV=2	PSA3_HUMAN		4	1
1013	Cytochrome b-c1 complex subunit 2, mitochondrial OS=Homo sapiens GN=UQCRC2 PE=1 SV=3	QCR2_HUMAN		1	2
1014	O-acetyl-ADP-ribose deacetylase 1 OS=Homo sapiens GN=OARD1 PE=1 SV=2	OARD1_HUMAN		3
1015	Golgi resident protein GCP60 OS=Homo sapiens GN=ACBD3 PE=1 SV=4	GCP60_HUMAN		5	3
1016	Dipeptidyl peptidase 3 OS=Homo sapiens GN=DPP3 PE=1 SV=2	DPP3_HUMAN			1
1017	DNA mismatch repair protein Mlh1 OS=Homo sapiens GN=MLH1 PE=1 SV=1	MLH1_HUMAN		1	2
1018	Alpha-enolase OS=Homo sapiens GN=ENO1 PE=1 SV=2	ENOA_HUMAN	2		2
1019	SHC SH2 domain-binding protein 1 OS=Homo sapiens GN=SHCBP1 PE=1 SV=3	SHCBP_HUMAN		2	4
1020	Eukaryotic translation initiation factor 3 subunit M OS=Homo sapiens GN=EIF3M PE=1 SV=1	EIF3M_HUMAN		1	2
1021	Importin-8 OS=Homo sapiens GN=IPO8 PE=1 SV=2	IPO8_HUMAN		2	2
1022	SUN domain-containing protein 2 OS=Homo sapiens GN=SUN2 PE=1 SV=3	SUN2_HUMAN		2	2
1023	26S proteasome non-ATPase regulatory subunit 10 OS=Homo sapiens GN=PSMD10 PE=1 SV=1	PSD10_HUMAN		3	3
1024	Serine palmitoyltransferase 2 OS=Homo sapiens GN=SPTLC2 PE=1 SV=1	SPTC2_HUMAN		3	3
1025	ER lumen protein-retaining receptor 1 OS=Homo sapiens GN=KDELR1 PE=1 SV=1	ERD21_HUMAN		3	3
1026	Pyridoxal-dependent decarboxylase domain-containing protein 1 OS=Homo sapiens GN=PDXDC1 PE=1 SV=2	PDXD1_HUMAN		2	1
1027	Serine--tRNA ligase, cytoplasmic OS=Homo sapiens GN=SARS PE=1 SV=3	SYSC_HUMAN	1		5
1028	Zinc finger protein ZPR1 OS=Homo sapiens GN=ZPR1 PE=1 SV=1	ZPR1_HUMAN		1	7
1029	Ras and Rab interactor 1 OS=Homo sapiens GN=RIN1 PE=1 SV=4	RIN1_HUMAN		1	6
1030	Phosphoglycerate kinase 1 OS=Homo sapiens GN=PGK1 PE=1 SV=3	PGK1_HUMAN		1	4
1031	DDB1- and CUL4-associated factor 8 OS=Homo sapiens GN=DCAF8 PE=1 SV=1	DCAF8_HUMAN		3	1
1032	Pleckstrin homology-like domain family B member 1 OS=Homo sapiens GN=PHLDB1 PE=1 SV=1	PHLB1_HUMAN	1
1033	Protein flightless-1 homolog OS=Homo sapiens GN=FLII PE=1 SV=2	FLII_HUMAN			2
1034	Zinc finger protein 423 OS=Homo sapiens GN=ZNF423 PE=1 SV=1	ZN423_HUMAN			1
1035	Transketolase OS=Homo sapiens GN=TKT PE=1 SV=3	TKT_HUMAN			3
1036	Caspase-8 OS=Homo sapiens GN=CASP8 PE=1 SV=1	CASP8_HUMAN			3
1037	Interferon regulatory factor 2-binding protein-like OS=Homo sapiens GN=IRF2BPL PE=1 SV=1	I2BPL_HUMAN		3
1038	O43426|SYNJ1_HUMAN-DECOY	O43426|SYNJ1_HUMAN-DECOY	1
1039	Phosphatidylinositol 3-kinase catalytic subunit type 3 OS=Homo sapiens GN=PIK3C3 PE=1 SV=1	PK3C3_HUMAN			3
1040	Q8TB22|SPT20_HUMAN-DECOY	Q8TB22|SPT20_HUMAN-DECOY			1
1041	Protein SOGA1 OS=Homo sapiens GN=SOGA1 PE=1 SV=2	SOGA1_HUMAN	1
1042	Alpha-aminoadipic semialdehyde synthase, mitochondrial OS=Homo sapiens GN=AASS PE=1 SV=1	AASS_HUMAN			6
1043	Signal recognition particle receptor subunit beta OS=Homo sapiens GN=SRPRB PE=1 SV=3	SRPRB_HUMAN	2	2	2
1044	60S ribosomal protein L21 OS=Homo sapiens GN=RPL21 PE=1 SV=2	RL21_HUMAN	4	3	3
1045	Ras-related C3 botulinum toxin substrate 2 OS=Homo sapiens GN=RAC2 PE=1 SV=1	RAC2_HUMAN	2	3	2
1046	Protein disulfide-isomerase TMX3 OS=Homo sapiens GN=TMX3 PE=1 SV=2	TMX3_HUMAN	2	2	3
1047	UPF0568 protein C14orf166 OS=Homo sapiens GN=C14orf166 PE=1 SV=1	CN166_HUMAN	2	2	5
1048	Keratin, type II cytoskeletal 6B OS=Homo sapiens GN=KRT6B PE=1 SV=5	K2C6B_HUMAN	2	1	3
1049	40S ribosomal protein S26 OS=Homo sapiens GN=RPS26 PE=1 SV=3	RS26_HUMAN	2	2	2
1050	Peroxiredoxin-5, mitochondrial OS=Homo sapiens GN=PRDX5 PE=1 SV=4	PRDX5_HUMAN	1	2	1
1051	Low molecular weight phosphotyrosine protein phosphatase OS=Homo sapiens GN=ACP1 PE=1 SV=3	PPAC_HUMAN	3	1	2
1052	Translocator protein OS=Homo sapiens GN=TSPO PE=1 SV=3	TSPO_HUMAN	1	2	4
1053	E3 ubiquitin-protein ligase RBX1 OS=Homo sapiens GN=RBX1 PE=1 SV=1	RBX1_HUMAN	1	3	3
1054	A-kinase anchor protein 8-like OS=Homo sapiens GN=AKAP8L PE=1 SV=3	AKP8L_HUMAN	1	1	1
1055	Protein S100-A6 OS=Homo sapiens GN=S100A6 PE=1 SV=1	S10A6_HUMAN	1	2	3
1056	Pyrroline-5-carboxylate reductase 2 OS=Homo sapiens GN=PYCR2 PE=1 SV=1	P5CR2_HUMAN	2		2
1057	Proteasome subunit alpha type-1 OS=Homo sapiens GN=PSMA1 PE=1 SV=1	PSA1_HUMAN		2
1058	E3 ubiquitin-protein ligase TRIM32 OS=Homo sapiens GN=TRIM32 PE=1 SV=2	TRI32_HUMAN		1	1
1059	Cullin-1 OS=Homo sapiens GN=CUL1 PE=1 SV=2	CUL1_HUMAN		3	3
1060	Cysteine desulfurase, mitochondrial OS=Homo sapiens GN=NFS1 PE=1 SV=3	NFS1_HUMAN		1	1
1061	Luc7-like protein 3 OS=Homo sapiens GN=LUC7L3 PE=1 SV=2	LC7L3_HUMAN		1	1
1062	AP-1 complex subunit beta-1 OS=Homo sapiens GN=AP1B1 PE=1 SV=2	AP1B1_HUMAN		2	1
1063	Heterogeneous nuclear ribonucleoprotein D0 OS=Homo sapiens GN=HNRNPD PE=1 SV=1	HNRPD_HUMAN	2	2
1064	Normal mucosa of esophagus-specific gene 1 protein OS=Homo sapiens GN=NMES1 PE=2 SV=1	NMES1_HUMAN	1	4
1065	Protein pelota homolog OS=Homo sapiens GN=PELO PE=1 SV=2	PELO_HUMAN		2	1
1066	Q9BYX4|IFIH1_HUMAN-DECOY	Q9BYX4|IFIH1_HUMAN-DECOY			1
1067	TGF-beta-activated kinase 1 and MAP3K7-binding protein 2 OS=Homo sapiens GN=TAB2 PE=1 SV=1	TAB2_HUMAN		1	1
1068	RNA 3'-terminal phosphate cyclase OS=Homo sapiens GN=RTCA PE=1 SV=1	RTCA_HUMAN	3		4
1069	E3 ubiquitin-protein ligase XIAP OS=Homo sapiens GN=XIAP PE=1 SV=2	XIAP_HUMAN		3	2
1070	RNA polymerase II subunit A C-terminal domain phosphatase OS=Homo sapiens GN=CTDP1 PE=1 SV=3	CTDP1_HUMAN			2
1071	Q14997|PSME4_HUMAN-DECOY	Q14997|PSME4_HUMAN-DECOY	1		1
1072	Q8TEP8|CE192_HUMAN-DECOY	Q8TEP8|CE192_HUMAN-DECOY		1
1073	Palladin OS=Homo sapiens GN=PALLD PE=1 SV=3	PALLD_HUMAN			1
1074	Growth arrest-specific protein 6 OS=Homo sapiens GN=GAS6 PE=1 SV=2	GAS6_HUMAN			1
1075	Prostaglandin E synthase 2 OS=Homo sapiens GN=PTGES2 PE=1 SV=1	PGES2_HUMAN		2	5
1076	Erlin-1 OS=Homo sapiens GN=ERLIN1 PE=1 SV=1	ERLN1_HUMAN		1	3
1077	Actin-related protein 2/3 complex subunit 3 OS=Homo sapiens GN=ARPC3 PE=1 SV=3	ARPC3_HUMAN		1	1
1078	General transcription factor 3C polypeptide 4 OS=Homo sapiens GN=GTF3C4 PE=1 SV=2	TF3C4_HUMAN			1
1079	TFIIH basal transcription factor complex helicase XPD subunit OS=Homo sapiens GN=ERCC2 PE=1 SV=1	ERCC2_HUMAN		4	5
1080	X-ray repair cross-complementing protein 6 OS=Homo sapiens GN=XRCC6 PE=1 SV=2	XRCC6_HUMAN			2
1081	Adenylate kinase isoenzyme 1 OS=Homo sapiens GN=AK1 PE=1 SV=3	KAD1_HUMAN	1		1
1082	P57059|SIK1_HUMAN-DECOY	P57059|SIK1_HUMAN-DECOY		1
1083	Kinesin-like protein KIF2C OS=Homo sapiens GN=KIF2C PE=1 SV=2	KIF2C_HUMAN	1		1
1084	Signal recognition particle 54 kDa protein OS=Homo sapiens GN=SRP54 PE=1 SV=1	SRP54_HUMAN			1
1085	TELO2-interacting protein 1 homolog OS=Homo sapiens GN=TTI1 PE=1 SV=3	TTI1_HUMAN		1	2
1086	Signal peptidase complex subunit 3 OS=Homo sapiens GN=SPCS3 PE=1 SV=1	SPCS3_HUMAN		3	3
1087	Optineurin OS=Homo sapiens GN=OPTN PE=1 SV=2	OPTN_HUMAN		1	2
1088	Vacuolar protein sorting-associated protein 51 homolog OS=Homo sapiens GN=VPS51 PE=1 SV=2	VPS51_HUMAN		1	3
1089	Acetolactate synthase-like protein OS=Homo sapiens GN=ILVBL PE=1 SV=2	ILVBL_HUMAN		2
1090	Isopentenyl-diphosphate Delta-isomerase 1 OS=Homo sapiens GN=IDI1 PE=1 SV=2	IDI1_HUMAN		5	4
1091	26S proteasome non-ATPase regulatory subunit 4 OS=Homo sapiens GN=PSMD4 PE=1 SV=1	PSMD4_HUMAN		6	4
1092	Kinetochore protein Spc24 OS=Homo sapiens GN=SPC24 PE=1 SV=2	SPC24_HUMAN		3	4
1093	NAD-dependent protein deacetylase sirtuin-2 OS=Homo sapiens GN=SIRT2 PE=1 SV=2	SIR2_HUMAN		2	5
1094	E3 ubiquitin-protein ligase RNF114 OS=Homo sapiens GN=RNF114 PE=1 SV=1	RN114_HUMAN		2	5
1095	Schlafen family member 5 OS=Homo sapiens GN=SLFN5 PE=1 SV=1	SLFN5_HUMAN	1	5
1096	Q9NXG0|CNTLN_HUMAN-DECOY	Q9NXG0|CNTLN_HUMAN-DECOY		1
1097	Forkhead box protein P4 OS=Homo sapiens GN=FOXP4 PE=1 SV=1	FOXP4_HUMAN		1
1098	AFG3-like protein 2 OS=Homo sapiens GN=AFG3L2 PE=1 SV=2	AFG32_HUMAN			5
1099	NAD(P) transhydrogenase, mitochondrial OS=Homo sapiens GN=NNT PE=1 SV=3	NNTM_HUMAN			3
1100	Protein Hook homolog 3 OS=Homo sapiens GN=HOOK3 PE=1 SV=2	HOOK3_HUMAN		1
1101	Kinectin OS=Homo sapiens GN=KTN1 PE=1 SV=1	KTN1_HUMAN		3
1102	MICAL-like protein 2 OS=Homo sapiens GN=MICALL2 PE=1 SV=1	MILK2_HUMAN			1
1103	Keratin, type I cuticular Ha4 OS=Homo sapiens GN=KRT34 PE=2 SV=2	KRT34_HUMAN	6
1104	ATPase WRNIP1 OS=Homo sapiens GN=WRNIP1 PE=1 SV=2	WRIP1_HUMAN			6
1105	Cleavage and polyadenylation specificity factor subunit 1 OS=Homo sapiens GN=CPSF1 PE=1 SV=2	CPSF1_HUMAN			1
1106	Rho guanine nucleotide exchange factor 10 OS=Homo sapiens GN=ARHGEF10 PE=1 SV=4	ARHGA_HUMAN			1
1107	Testis-expressed sequence 264 protein OS=Homo sapiens GN=TEX264 PE=1 SV=1	TX264_HUMAN	2	3	3
1108	Arf-GAP domain and FG repeat-containing protein 1 OS=Homo sapiens GN=AGFG1 PE=1 SV=2	AGFG1_HUMAN	3	2	2
1109	Replication factor C subunit 3 OS=Homo sapiens GN=RFC3 PE=1 SV=2	RFC3_HUMAN	2	2	4
1110	Protein transport protein Sec24B OS=Homo sapiens GN=SEC24B PE=1 SV=2	SC24B_HUMAN	3	2	3
1111	Multifunctional methyltransferase subunit TRM112-like protein OS=Homo sapiens GN=TRMT112 PE=1 SV=1	TR112_HUMAN	2	3	4
1112	60S ribosomal protein L37a OS=Homo sapiens GN=RPL37A PE=1 SV=2	RL37A_HUMAN	2	3	2
1113	RNA-binding protein 39 OS=Homo sapiens GN=RBM39 PE=1 SV=2	RBM39_HUMAN	1	2	2
1114	RNA-binding protein 14 OS=Homo sapiens GN=RBM14 PE=1 SV=2	RBM14_HUMAN		1	2
1115	Elongation factor 1-alpha 2 OS=Homo sapiens GN=EEF1A2 PE=1 SV=1	EF1A2_HUMAN	1	1	1
1116	Prostaglandin E synthase 3 OS=Homo sapiens GN=PTGES3 PE=1 SV=1	TEBP_HUMAN		2	1
1117	Histone H4 OS=Homo sapiens GN=HIST1H4A PE=1 SV=2	H4_HUMAN		2	4
1118	Serine/arginine-rich splicing factor 3 OS=Homo sapiens GN=SRSF3 PE=1 SV=1	SRSF3_HUMAN	1	1
1119	Eukaryotic translation initiation factor 3 subunit H OS=Homo sapiens GN=EIF3H PE=1 SV=1	EIF3H_HUMAN	1		4
1120	Protein NDRG1 OS=Homo sapiens GN=NDRG1 PE=1 SV=1	NDRG1_HUMAN	1		1
1121	Proteasome subunit alpha type-6 OS=Homo sapiens GN=PSMA6 PE=1 SV=1	PSA6_HUMAN		4	3
1122	Zinc transporter 7 OS=Homo sapiens GN=SLC30A7 PE=2 SV=1	ZNT7_HUMAN		3	5
1123	60S ribosomal protein L35 OS=Homo sapiens GN=RPL35 PE=1 SV=2	RL35_HUMAN		2	1
1124	Heterogeneous nuclear ribonucleoprotein H2 OS=Homo sapiens GN=HNRNPH2 PE=1 SV=1	HNRH2_HUMAN	1	3
1125	Proteasomal ubiquitin receptor ADRM1 OS=Homo sapiens GN=ADRM1 PE=1 SV=2	ADRM1_HUMAN		2	4
1126	Probable cytosolic iron-sulfur protein assembly protein CIAO1 OS=Homo sapiens GN=CIAO1 PE=1 SV=1	CIAO1_HUMAN	1		5
1127	Lamin-B1 OS=Homo sapiens GN=LMNB1 PE=1 SV=2	LMNB1_HUMAN		3
1128	TBC1 domain family member 9B OS=Homo sapiens GN=TBC1D9B PE=1 SV=3	TBC9B_HUMAN		1
1129	Ankyrin repeat and BTB/POZ domain-containing protein BTBD11 OS=Homo sapiens GN=BTBD11 PE=2 SV=3	BTBDB_HUMAN		1	1
1130	Non-syndromic hearing impairment protein 5 OS=Homo sapiens GN=DFNA5 PE=1 SV=2	DFNA5_HUMAN		1	3
1131	P54296|MYOM2_HUMAN-DECOY	P54296|MYOM2_HUMAN-DECOY		1
1132	Ubiquitin carboxyl-terminal hydrolase 20 OS=Homo sapiens GN=USP20 PE=1 SV=2	UBP20_HUMAN			1
1133	ATP-dependent 6-phosphofructokinase, muscle type OS=Homo sapiens GN=PFKM PE=1 SV=2	PFKAM_HUMAN		1
1134	DnaJ homolog subfamily B member 12 OS=Homo sapiens GN=DNAJB12 PE=1 SV=4	DJB12_HUMAN		3	2
1135	Phosphatidate cytidylyltransferase 2 OS=Homo sapiens GN=CDS2 PE=1 SV=1	CDS2_HUMAN		3	2
1136	Retinoblastoma-like protein 1 OS=Homo sapiens GN=RBL1 PE=1 SV=3	RBL1_HUMAN		1
1137	Transport and Golgi organization protein 6 homolog OS=Homo sapiens GN=TANGO6 PE=1 SV=2	TNG6_HUMAN			1
1138	TNFAIP3-interacting protein 1 OS=Homo sapiens GN=TNIP1 PE=1 SV=2	TNIP1_HUMAN			1
1139	Molybdenum cofactor sulfurase OS=Homo sapiens GN=MOCOS PE=1 SV=2	MOCOS_HUMAN			1
1140	Succinate--CoA ligase [ADP/GDP-forming] subunit alpha, mitochondrial OS=Homo sapiens GN=SUCLG1 PE=1 SV=4	SUCA_HUMAN	1		3
1141	Ubiquitin-associated and SH3 domain-containing protein B OS=Homo sapiens GN=UBASH3B PE=1 SV=2	UBS3B_HUMAN		1
1142	Mitochondrial carrier homolog 2 OS=Homo sapiens GN=MTCH2 PE=1 SV=1	MTCH2_HUMAN		2	5
1143	Mitogen-activated protein kinase 14 OS=Homo sapiens GN=MAPK14 PE=1 SV=3	MK14_HUMAN		2	2
1144	Serine dehydratase-like OS=Homo sapiens GN=SDSL PE=1 SV=1	SDSL_HUMAN	1		2
1145	Exocyst complex component 1 OS=Homo sapiens GN=EXOC1 PE=1 SV=4	EXOC1_HUMAN		1	1
1146	EF-hand domain-containing protein D2 OS=Homo sapiens GN=EFHD2 PE=1 SV=1	EFHD2_HUMAN		7	3
1147	Signal transducer and activator of transcription 5A OS=Homo sapiens GN=STAT5A PE=1 SV=1	STA5A_HUMAN		2	1
1148	Striatin-4 OS=Homo sapiens GN=STRN4 PE=1 SV=2	STRN4_HUMAN		3	4
1149	Interferon regulatory factor 2-binding protein 1 OS=Homo sapiens GN=IRF2BP1 PE=1 SV=1	I2BP1_HUMAN		1
1150	RING-box protein 2 OS=Homo sapiens GN=RNF7 PE=1 SV=1	RBX2_HUMAN		4	1
1151	Ribosomal protein S6 kinase alpha-4 OS=Homo sapiens GN=RPS6KA4 PE=1 SV=1	KS6A4_HUMAN	1		2
1152	P22681|CBL_HUMAN-DECOY	P22681|CBL_HUMAN-DECOY		1
1153	TNF receptor-associated factor 2 OS=Homo sapiens GN=TRAF2 PE=1 SV=2	TRAF2_HUMAN		2	2
1154	Sterile alpha motif domain-containing protein 9 OS=Homo sapiens GN=SAMD9 PE=1 SV=1	SAMD9_HUMAN		1
1155	Nuclear protein localization protein 4 homolog OS=Homo sapiens GN=NPLOC4 PE=1 SV=3	NPL4_HUMAN		2	3
1156	Peroxiredoxin-4 OS=Homo sapiens GN=PRDX4 PE=1 SV=1	PRDX4_HUMAN	1		3
1157	Polypyrimidine tract-binding protein 1 OS=Homo sapiens GN=PTBP1 PE=1 SV=1	PTBP1_HUMAN	1	1
1158	Q9P2K8|E2AK4_HUMAN-DECOY	Q9P2K8|E2AK4_HUMAN-DECOY	1
1159	Serine/threonine-protein kinase 38 OS=Homo sapiens GN=STK38 PE=1 SV=1	STK38_HUMAN			2
1160	Clathrin light chain A OS=Homo sapiens GN=CLTA PE=1 SV=1	CLCA_HUMAN		4	3
1161	Eukaryotic translation initiation factor 3 subunit L OS=Homo sapiens GN=EIF3L PE=1 SV=1	EIF3L_HUMAN		1	4
1162	Inositol hexakisphosphate and diphosphoinositol-pentakisphosphate kinase 2 OS=Homo sapiens GN=PPIP5K2 PE=1 SV=3	VIP2_HUMAN		1
1163	Dynein light chain 1, cytoplasmic OS=Homo sapiens GN=DYNLL1 PE=1 SV=1	DYL1_HUMAN		2	2
1164	Exocyst complex component 5 OS=Homo sapiens GN=EXOC5 PE=1 SV=1	EXOC5_HUMAN		2	1
1165	Eukaryotic peptide chain release factor GTP-binding subunit ERF3A OS=Homo sapiens GN=GSPT1 PE=1 SV=1	ERF3A_HUMAN	2		1
1166	Glutamate-rich WD repeat-containing protein 1 OS=Homo sapiens GN=GRWD1 PE=1 SV=1	GRWD1_HUMAN			2
1167	39S ribosomal protein L37, mitochondrial OS=Homo sapiens GN=MRPL37 PE=1 SV=2	RM37_HUMAN	1	1
1168	DNA-directed RNA polymerases I and III subunit RPAC1 OS=Homo sapiens GN=POLR1C PE=1 SV=1	RPAC1_HUMAN			6
1169	Protein CASC5 OS=Homo sapiens GN=CASC5 PE=1 SV=3	CASC5_HUMAN			1
1170	Keratin, type II cytoskeletal 80 OS=Homo sapiens GN=KRT80 PE=1 SV=2	K2C80_HUMAN			1
1171	Myb-binding protein 1A OS=Homo sapiens GN=MYBBP1A PE=1 SV=2	MBB1A_HUMAN			3
1172	Zinc-alpha-2-glycoprotein OS=Homo sapiens GN=AZGP1 PE=1 SV=2	ZA2G_HUMAN			1
1173	Methylthioribulose-1-phosphate dehydratase OS=Homo sapiens GN=APIP PE=1 SV=1	MTNB_HUMAN		1
1174	RAC-alpha serine/threonine-protein kinase OS=Homo sapiens GN=AKT1 PE=1 SV=2	AKT1_HUMAN			1
1175	Dimethyladenosine transferase 2, mitochondrial OS=Homo sapiens GN=TFB2M PE=1 SV=1	TFB2M_HUMAN		1
1176	Cytosolic non-specific dipeptidase OS=Homo sapiens GN=CNDP2 PE=1 SV=2	CNDP2_HUMAN			3
1177	O15020|SPTN2_HUMAN-DECOY	O15020|SPTN2_HUMAN-DECOY			1
1178	Heterogeneous nuclear ribonucleoprotein R OS=Homo sapiens GN=HNRNPR PE=1 SV=1	HNRPR_HUMAN	1
1179	E3 ubiquitin-protein ligase HECTD3 OS=Homo sapiens GN=HECTD3 PE=1 SV=1	HECD3_HUMAN			3
1180	Heterogeneous nuclear ribonucleoprotein Q OS=Homo sapiens GN=SYNCRIP PE=1 SV=2	HNRPQ_HUMAN	3
1181	Histone-lysine N-methyltransferase 2B OS=Homo sapiens GN=KMT2B PE=1 SV=1	KMT2B_HUMAN		1
1182	Transcriptional repressor p66-alpha OS=Homo sapiens GN=GATAD2A PE=1 SV=1	P66A_HUMAN	1	3	1
1183	Transmembrane protein 70, mitochondrial OS=Homo sapiens GN=TMEM70 PE=1 SV=2	TMM70_HUMAN	1	2	1
1184	Mannose-1-phosphate guanyltransferase beta OS=Homo sapiens GN=GMPPB PE=1 SV=2	GMPPB_HUMAN	1	2	2
1185	Caspase-14 OS=Homo sapiens GN=CASP14 PE=1 SV=2	CASPE_HUMAN	1	1	3
1186	Skin-specific protein 32 OS=Homo sapiens GN=XP32 PE=1 SV=1	XP32_HUMAN	2	1	1
1187	Ras GTPase-activating protein-binding protein 2 OS=Homo sapiens GN=G3BP2 PE=1 SV=2	G3BP2_HUMAN		2	1
1188	Cytosolic Fe-S cluster assembly factor NUBP2 OS=Homo sapiens GN=NUBP2 PE=1 SV=1	NUBP2_HUMAN		2	2
1189	Rho guanine nucleotide exchange factor 28 OS=Homo sapiens GN=ARHGEF28 PE=1 SV=3	ARG28_HUMAN		1	1
1190	Aspartate--tRNA ligase, mitochondrial OS=Homo sapiens GN=DARS2 PE=1 SV=1	SYDM_HUMAN		1	1
1191	60S ribosomal protein L22 OS=Homo sapiens GN=RPL22 PE=1 SV=2	RL22_HUMAN	5
1192	Glutamine-rich protein 1 OS=Homo sapiens GN=QRICH1 PE=1 SV=1	QRIC1_HUMAN		3	2
1193	Leucine-rich repeat and calponin homology domain-containing protein 3 OS=Homo sapiens GN=LRCH3 PE=1 SV=2	LRCH3_HUMAN		1	1
1194	Inosine triphosphate pyrophosphatase OS=Homo sapiens GN=ITPA PE=1 SV=2	ITPA_HUMAN		2
1195	Protein MON2 homolog OS=Homo sapiens GN=MON2 PE=1 SV=3	MON2_HUMAN		1
1196	Ancient ubiquitous protein 1 OS=Homo sapiens GN=AUP1 PE=1 SV=1	AUP1_HUMAN		2	2
1197	DNA polymerase delta subunit 3 OS=Homo sapiens GN=POLD3 PE=1 SV=2	DPOD3_HUMAN		2
1198	Protein phosphatase Slingshot homolog 3 OS=Homo sapiens GN=SSH3 PE=1 SV=2	SSH3_HUMAN			1
1199	Lymphoid-specific helicase OS=Homo sapiens GN=HELLS PE=1 SV=1	HELLS_HUMAN			1
1200	Mitochondrial dicarboxylate carrier OS=Homo sapiens GN=SLC25A10 PE=1 SV=2	DIC_HUMAN			4
1201	2'-5'-oligoadenylate synthase 3 OS=Homo sapiens GN=OAS3 PE=1 SV=3	OAS3_HUMAN	1
1202	Coiled-coil domain-containing protein 7 OS=Homo sapiens GN=CCDC7 PE=2 SV=3	CCDC7_HUMAN			1
1203	Uridine-cytidine kinase-like 1 OS=Homo sapiens GN=UCKL1 PE=1 SV=2	UCKL1_HUMAN			1
1204	Q9H1A4|APC1_HUMAN-DECOY	Q9H1A4|APC1_HUMAN-DECOY			1
1205	Rho GDP-dissociation inhibitor 1 OS=Homo sapiens GN=ARHGDIA PE=1 SV=3	GDIR1_HUMAN		2	2
1206	Monoacylglycerol lipase ABHD12 OS=Homo sapiens GN=ABHD12 PE=1 SV=2	ABD12_HUMAN		1	3
1207	L-lactate dehydrogenase B chain OS=Homo sapiens GN=LDHB PE=1 SV=2	LDHB_HUMAN		1
1208	Keratin, type II cytoskeletal 7 OS=Homo sapiens GN=KRT7 PE=1 SV=5	K2C7_HUMAN			1
1209	Lysine-specific demethylase 3B OS=Homo sapiens GN=KDM3B PE=1 SV=2	KDM3B_HUMAN		2	1
1210	Calcium/calmodulin-dependent protein kinase type II subunit gamma OS=Homo sapiens GN=CAMK2G PE=1 SV=3	KCC2G_HUMAN		1
1211	Malignant T-cell-amplified sequence 1 OS=Homo sapiens GN=MCTS1 PE=1 SV=1	MCTS1_HUMAN		2	2
1212	Anaphase-promoting complex subunit 7 OS=Homo sapiens GN=ANAPC7 PE=1 SV=4	APC7_HUMAN		2
1213	Non-specific lipid-transfer protein OS=Homo sapiens GN=SCP2 PE=1 SV=2	NLTP_HUMAN			1
1214	Conserved oligomeric Golgi complex subunit 5 OS=Homo sapiens GN=COG5 PE=1 SV=3	COG5_HUMAN		2	1
1215	5'-AMP-activated protein kinase catalytic subunit alpha-1 OS=Homo sapiens GN=PRKAA1 PE=1 SV=4	AAPK1_HUMAN		2	1
1216	Protein numb homolog OS=Homo sapiens GN=NUMB PE=1 SV=2	NUMB_HUMAN		1	1
1217	Ubiquitin carboxyl-terminal hydrolase isozyme L5 OS=Homo sapiens GN=UCHL5 PE=1 SV=3	UCHL5_HUMAN		2	2
1218	Dual specificity mitogen-activated protein kinase kinase 4 OS=Homo sapiens GN=MAP2K4 PE=1 SV=1	MP2K4_HUMAN		1
1219	Phosphoenolpyruvate carboxykinase [GTP], mitochondrial OS=Homo sapiens GN=PCK2 PE=1 SV=3	PCKGM_HUMAN		2	1
1220	P30291|WEE1_HUMAN-DECOY	P30291|WEE1_HUMAN-DECOY			2
1221	Synaptonemal complex protein 1 OS=Homo sapiens GN=SYCP1 PE=1 SV=2	SYCP1_HUMAN	1
1222	Transforming growth factor beta-1-induced transcript 1 protein OS=Homo sapiens GN=TGFB1I1 PE=1 SV=2	TGFI1_HUMAN		2	2
1223	NADH dehydrogenase [ubiquinone] iron-sulfur protein 2, mitochondrial OS=Homo sapiens GN=NDUFS2 PE=1 SV=2	NDUS2_HUMAN			1
1224	Q9P281|BAHC1_HUMAN-DECOY	Q9P281|BAHC1_HUMAN-DECOY			1
1225	Alpha-soluble NSF attachment protein OS=Homo sapiens GN=NAPA PE=1 SV=3	SNAA_HUMAN		2	3
1226	GPI-anchor transamidase OS=Homo sapiens GN=PIGK PE=1 SV=2	GPI8_HUMAN		2	2
1227	Glycogenin-1 OS=Homo sapiens GN=GYG1 PE=1 SV=4	GLYG_HUMAN		3	2
1228	Cell division cycle protein 23 homolog OS=Homo sapiens GN=CDC23 PE=1 SV=3	CDC23_HUMAN			1
1229	E3 ubiquitin-protein ligase UHRF1 OS=Homo sapiens GN=UHRF1 PE=1 SV=1	UHRF1_HUMAN		2	1
1230	Sphingosine-1-phosphate phosphatase 1 OS=Homo sapiens GN=SGPP1 PE=1 SV=2	SGPP1_HUMAN		1	2
1231	Signal recognition particle receptor subunit alpha OS=Homo sapiens GN=SRPRA PE=1 SV=2	SRPRA_HUMAN		1
1232	Cleavage stimulation factor subunit 1 OS=Homo sapiens GN=CSTF1 PE=1 SV=1	CSTF1_HUMAN		2	1
1233	Caspase-7 OS=Homo sapiens GN=CASP7 PE=1 SV=1	CASP7_HUMAN		2	1
1234	COP9 signalosome complex subunit 1 OS=Homo sapiens GN=GPS1 PE=1 SV=4	CSN1_HUMAN		1	1
1235	Translocation protein SEC63 homolog OS=Homo sapiens GN=SEC63 PE=1 SV=2	SEC63_HUMAN		2	2
1236	Signal recognition particle subunit SRP72 OS=Homo sapiens GN=SRP72 PE=1 SV=3	SRP72_HUMAN		2	1
1237	Minor histocompatibility protein HA-1 OS=Homo sapiens GN=HMHA1 PE=1 SV=2	HMHA1_HUMAN		1	1
1238	Protein YIF1B OS=Homo sapiens GN=YIF1B PE=1 SV=1	YIF1B_HUMAN		1
1239	Mitotic checkpoint serine/threonine-protein kinase BUB1 OS=Homo sapiens GN=BUB1 PE=1 SV=1	BUB1_HUMAN			1
1240	Autophagy-related protein 9A OS=Homo sapiens GN=ATG9A PE=1 SV=3	ATG9A_HUMAN		1
1241	Rho GTPase-activating protein 5 OS=Homo sapiens GN=ARHGAP5 PE=1 SV=2	RHG05_HUMAN	1
1242	P13611|CSPG2_HUMAN-DECOY	P13611|CSPG2_HUMAN-DECOY		1
1243	Calponin-2 OS=Homo sapiens GN=CNN2 PE=1 SV=4	CNN2_HUMAN			1
1244	Histidine ammonia-lyase OS=Homo sapiens GN=HAL PE=1 SV=1	HUTH_HUMAN		1
1245	Kinesin-like protein KIF18B OS=Homo sapiens GN=KIF18B PE=1 SV=3	KI18B_HUMAN	1
1246	Ral guanine nucleotide dissociation stimulator-like 2 OS=Homo sapiens GN=RGL2 PE=1 SV=1	RGL2_HUMAN		1
1247	Nuclear cap-binding protein subunit 1 OS=Homo sapiens GN=NCBP1 PE=1 SV=1	NCBP1_HUMAN			1
1248	Integrin alpha-6 OS=Homo sapiens GN=ITGA6 PE=1 SV=5	ITA6_HUMAN		6
1249	Probable ATP-dependent RNA helicase DDX20 OS=Homo sapiens GN=DDX20 PE=1 SV=2	DDX20_HUMAN			1
1250	Mucosa-associated lymphoid tissue lymphoma translocation protein 1 OS=Homo sapiens GN=MALT1 PE=1 SV=1	MALT1_HUMAN			4
1251	Peroxisomal 2,4-dienoyl-CoA reductase OS=Homo sapiens GN=DECR2 PE=1 SV=1	DECR2_HUMAN		1
1252	Q96L93|KI16B_HUMAN-DECOY	Q96L93|KI16B_HUMAN-DECOY		1
1253	Nucleoporin NUP53 OS=Homo sapiens GN=NUP35 PE=1 SV=1	NUP53_HUMAN			1
1254	Immunoglobulin heavy variable 1-45 OS=Homo sapiens GN=IGHV1-45 PE=3 SV=1	HV145_HUMAN	8
1255	40S ribosomal protein S21 OS=Homo sapiens GN=RPS21 PE=1 SV=1	RS21_HUMAN	3	2	2
1256	26S proteasome non-ATPase regulatory subunit 7 OS=Homo sapiens GN=PSMD7 PE=1 SV=2	PSMD7_HUMAN	1	2	3
1257	RNA-binding protein PNO1 OS=Homo sapiens GN=PNO1 PE=1 SV=1	PNO1_HUMAN	1	2	2
1258	Mitochondrial import receptor subunit TOM34 OS=Homo sapiens GN=TOMM34 PE=1 SV=2	TOM34_HUMAN	1	2	1
1259	Actin-related protein 2/3 complex subunit 4 OS=Homo sapiens GN=ARPC4 PE=1 SV=3	ARPC4_HUMAN	1	2	2
1260	14-3-3 protein gamma OS=Homo sapiens GN=YWHAG PE=1 SV=2	1433G_HUMAN	1	3	1
1261	Spliceosome RNA helicase DDX39B OS=Homo sapiens GN=DDX39B PE=1 SV=1	DX39B_HUMAN	1	1	1
1262	GTP-binding nuclear protein Ran OS=Homo sapiens GN=RAN PE=1 SV=3	RAN_HUMAN	1	3	2
1263	Tropomyosin alpha-3 chain OS=Homo sapiens GN=TPM3 PE=1 SV=2	TPM3_HUMAN	1	1	2
1264	Pantothenate kinase 4 OS=Homo sapiens GN=PANK4 PE=1 SV=1	PANK4_HUMAN		2	1
1265	Vacuole membrane protein 1 OS=Homo sapiens GN=VMP1 PE=1 SV=1	VMP1_HUMAN		1	1
1266	Zinc transporter ZIP1 OS=Homo sapiens GN=SLC39A1 PE=1 SV=1	S39A1_HUMAN	1
1267	60S ribosomal protein L29 OS=Homo sapiens GN=RPL29 PE=1 SV=2	RL29_HUMAN	2	2
1268	Signal recognition particle 14 kDa protein OS=Homo sapiens GN=SRP14 PE=1 SV=2	SRP14_HUMAN	1		1
1269	5'-AMP-activated protein kinase subunit gamma-1 OS=Homo sapiens GN=PRKAG1 PE=1 SV=1	AAKG1_HUMAN	1	2
1270	Peroxiredoxin-2 OS=Homo sapiens GN=PRDX2 PE=1 SV=5	PRDX2_HUMAN	1		2
1271	Interleukin enhancer-binding factor 2 OS=Homo sapiens GN=ILF2 PE=1 SV=2	ILF2_HUMAN	4
1272	Endoplasmic reticulum lectin 1 OS=Homo sapiens GN=ERLEC1 PE=1 SV=1	ERLEC_HUMAN		2	1
1273	Mannosyl-oligosaccharide glucosidase OS=Homo sapiens GN=MOGS PE=1 SV=5	MOGS_HUMAN	1		2
1274	Beta-2-microglobulin OS=Homo sapiens GN=B2M PE=1 SV=1	B2MG_HUMAN		5
1275	Heterogeneous nuclear ribonucleoprotein A1 OS=Homo sapiens GN=HNRNPA1 PE=1 SV=5	ROA1_HUMAN	4		1
1276	Small nuclear ribonucleoprotein Sm D2 OS=Homo sapiens GN=SNRPD2 PE=1 SV=1	SMD2_HUMAN		1	1
1277	Cytochrome P450 1B1 OS=Homo sapiens GN=CYP1B1 PE=1 SV=2	CP1B1_HUMAN		1
1278	F-actin-capping protein subunit alpha-1 OS=Homo sapiens GN=CAPZA1 PE=1 SV=3	CAZA1_HUMAN		2	2
1279	Kinesin-like protein KIF11 OS=Homo sapiens GN=KIF11 PE=1 SV=2	KIF11_HUMAN			1
1280	Zinc finger FYVE domain-containing protein 1 OS=Homo sapiens GN=ZFYVE1 PE=1 SV=1	ZFYV1_HUMAN			1
1281	F-box-like/WD repeat-containing protein TBL1XR1 OS=Homo sapiens GN=TBL1XR1 PE=1 SV=1	TBL1R_HUMAN		1	2
1282	Golgin subfamily A member 2 OS=Homo sapiens GN=GOLGA2 PE=1 SV=3	GOGA2_HUMAN	1	1
1283	Syndetin OS=Homo sapiens GN=VPS50 PE=1 SV=3	VPS50_HUMAN		1	1
1284	Trafficking protein particle complex subunit 8 OS=Homo sapiens GN=TRAPPC8 PE=1 SV=2	TPPC8_HUMAN			1
1285	Protein phosphatase 1 regulatory subunit 3D OS=Homo sapiens GN=PPP1R3D PE=1 SV=1	PPR3D_HUMAN			1
1286	Activator of 90 kDa heat shock protein ATPase homolog 1 OS=Homo sapiens GN=AHSA1 PE=1 SV=1	AHSA1_HUMAN		2	4
1287	AP-3 complex subunit delta-1 OS=Homo sapiens GN=AP3D1 PE=1 SV=1	AP3D1_HUMAN		1
1288	Nuclear pore complex protein Nup153 OS=Homo sapiens GN=NUP153 PE=1 SV=2	NU153_HUMAN			1
1289	ATP synthase subunit a OS=Homo sapiens GN=MT-ATP6 PE=1 SV=1	ATP6_HUMAN	1		1
1290	Multidrug resistance-associated protein 1 OS=Homo sapiens GN=ABCC1 PE=1 SV=3	MRP1_HUMAN		1
1291	Q8IYT2|CMTR2_HUMAN-DECOY	Q8IYT2|CMTR2_HUMAN-DECOY		2	1
1292	Q9Y6D9|MD1L1_HUMAN-DECOY	Q9Y6D9|MD1L1_HUMAN-DECOY	1
1293	60S acidic ribosomal protein P1 OS=Homo sapiens GN=RPLP1 PE=1 SV=1	RLA1_HUMAN		1
1294	Keratin, type II cytoskeletal 73 OS=Homo sapiens GN=KRT73 PE=1 SV=1	K2C73_HUMAN	1	1
1295	Chitobiosyldiphosphodolichol beta-mannosyltransferase OS=Homo sapiens GN=ALG1 PE=1 SV=2	ALG1_HUMAN		4	1
1296	Hypermethylated in cancer 2 protein OS=Homo sapiens GN=HIC2 PE=1 SV=2	HIC2_HUMAN		1
1297	Inhibitor of nuclear factor kappa-B kinase subunit beta OS=Homo sapiens GN=IKBKB PE=1 SV=1	IKKB_HUMAN		1
1298	Fibrinogen alpha chain OS=Homo sapiens GN=FGA PE=1 SV=2	FIBA_HUMAN	2	1
1299	Stimulator of interferon genes protein OS=Homo sapiens GN=TMEM173 PE=1 SV=1	STING_HUMAN		1
1300	Pre-mRNA-splicing factor ATP-dependent RNA helicase DHX15 OS=Homo sapiens GN=DHX15 PE=1 SV=2	DHX15_HUMAN	2
1301	V-type proton ATPase subunit S1 OS=Homo sapiens GN=ATP6AP1 PE=1 SV=2	VAS1_HUMAN		1	1
1302	Mitochondrial fission 1 protein OS=Homo sapiens GN=FIS1 PE=1 SV=2	FIS1_HUMAN		2	2
1303	Tolloid-like protein 1 OS=Homo sapiens GN=TLL1 PE=1 SV=1	TLL1_HUMAN			1
1304	Deoxycytidine kinase OS=Homo sapiens GN=DCK PE=1 SV=1	DCK_HUMAN		2	1
1305	Keratin, type I cytoskeletal 28 OS=Homo sapiens GN=KRT28 PE=1 SV=2	K1C28_HUMAN	1	1
1306	Heat shock 70 kDa protein 14 OS=Homo sapiens GN=HSPA14 PE=1 SV=1	HSP7E_HUMAN		3	3
1307	Signal peptidase complex catalytic subunit SEC11A OS=Homo sapiens GN=SEC11A PE=1 SV=1	SC11A_HUMAN		3	4
1308	SET and MYND domain-containing protein 5 OS=Homo sapiens GN=SMYD5 PE=1 SV=2	SMYD5_HUMAN		1	1
1309	Dysferlin OS=Homo sapiens GN=DYSF PE=1 SV=1	DYSF_HUMAN			1
1310	Neurogenic locus notch homolog protein 2 OS=Homo sapiens GN=NOTCH2 PE=1 SV=3	NOTC2_HUMAN		2
1311	Diphthamide biosynthesis protein 2 OS=Homo sapiens GN=DPH2 PE=1 SV=1	DPH2_HUMAN			3
1312	cAMP-dependent protein kinase type II-alpha regulatory subunit OS=Homo sapiens GN=PRKAR2A PE=1 SV=2	KAP2_HUMAN			2
1313	Eukaryotic translation initiation factor 6 OS=Homo sapiens GN=EIF6 PE=1 SV=1	IF6_HUMAN			1
1314	E3 ubiquitin-protein ligase BRE1A OS=Homo sapiens GN=RNF20 PE=1 SV=2	BRE1A_HUMAN		2
1315	Vacuolar protein sorting-associated protein 26A OS=Homo sapiens GN=VPS26A PE=1 SV=2	VP26A_HUMAN	2
1316	Glutamine and serine-rich protein 1 OS=Homo sapiens GN=QSER1 PE=1 SV=3	QSER1_HUMAN		1
1317	Receptor-interacting serine/threonine-protein kinase 1 OS=Homo sapiens GN=RIPK1 PE=1 SV=3	RIPK1_HUMAN			1
1318	Calcium-transporting ATPase type 2C member 1 OS=Homo sapiens GN=ATP2C1 PE=1 SV=3	AT2C1_HUMAN		1
1319	RNA-binding protein NOB1 OS=Homo sapiens GN=NOB1 PE=1 SV=1	NOB1_HUMAN		1
1320	Protein S100-A9 OS=Homo sapiens GN=S100A9 PE=1 SV=1	S10A9_HUMAN			4
1321	Zinc finger protein 320 OS=Homo sapiens GN=ZNF320 PE=1 SV=1	ZN320_HUMAN			1
1322	Q9P232|CNTN3_HUMAN-DECOY	Q9P232|CNTN3_HUMAN-DECOY		1
1323	Cleft lip and palate transmembrane protein 1-like protein OS=Homo sapiens GN=CLPTM1L PE=1 SV=1	CLP1L_HUMAN			2
1324	Nucleolar protein 11 OS=Homo sapiens GN=NOL11 PE=1 SV=1	NOL11_HUMAN			2
1325	Calmegin OS=Homo sapiens GN=CLGN PE=1 SV=1	CLGN_HUMAN		4
1326	Vacuolar protein sorting-associated protein 11 homolog OS=Homo sapiens GN=VPS11 PE=1 SV=1	VPS11_HUMAN			1
1327	Insulin-like growth factor 2 mRNA-binding protein 3 OS=Homo sapiens GN=IGF2BP3 PE=1 SV=2	IF2B3_HUMAN			2
1328	Kelch-like protein 40 OS=Homo sapiens GN=KLHL40 PE=1 SV=2	KLH40_HUMAN			1
1329	N-terminal kinase-like protein OS=Homo sapiens GN=SCYL1 PE=1 SV=1	SCYL1_HUMAN	1
1330	Chloride intracellular channel protein 6 OS=Homo sapiens GN=CLIC6 PE=2 SV=3	CLIC6_HUMAN			1
1331	Tonsoku-like protein OS=Homo sapiens GN=TONSL PE=1 SV=2	TONSL_HUMAN			1
1332	Carbonyl reductase [NADPH] 1 OS=Homo sapiens GN=CBR1 PE=1 SV=3	CBR1_HUMAN			1
1333	Segment polarity protein dishevelled homolog DVL-2 OS=Homo sapiens GN=DVL2 PE=1 SV=1	DVL2_HUMAN			1
1334	Metalloreductase STEAP3 OS=Homo sapiens GN=STEAP3 PE=1 SV=2	STEA3_HUMAN		1
1335	Serine/threonine-protein kinase MARK2 OS=Homo sapiens GN=MARK2 PE=1 SV=2	MARK2_HUMAN			1
1336	Fatty acid desaturase 2 OS=Homo sapiens GN=FADS2 PE=1 SV=1	FADS2_HUMAN		1
1337	N-acetylserotonin O-methyltransferase-like protein OS=Homo sapiens GN=ASMTL PE=1 SV=3	ASML_HUMAN			2
1338	MICOS complex subunit MIC60 OS=Homo sapiens GN=IMMT PE=1 SV=1	MIC60_HUMAN			2
1339	Tumor necrosis factor alpha-induced protein 2 OS=Homo sapiens GN=TNFAIP2 PE=2 SV=2	TNAP2_HUMAN			3
1340	Rho GTPase-activating protein 31 OS=Homo sapiens GN=ARHGAP31 PE=1 SV=2	RHG31_HUMAN		3
1341	Heme oxygenase 2 OS=Homo sapiens GN=HMOX2 PE=1 SV=2	HMOX2_HUMAN			1
1342	Ubiquitin-like modifier-activating enzyme ATG7 OS=Homo sapiens GN=ATG7 PE=1 SV=1	ATG7_HUMAN		4
1343	Serine palmitoyltransferase 3 OS=Homo sapiens GN=SPTLC3 PE=1 SV=3	SPTC3_HUMAN		3
1344	Reticulocalbin-3 OS=Homo sapiens GN=RCN3 PE=1 SV=1	RCN3_HUMAN		1
1345	Phosphorylated CTD-interacting factor 1 OS=Homo sapiens GN=PCIF1 PE=1 SV=1	PCIF1_HUMAN		1
1346	Protein RER1 OS=Homo sapiens GN=RER1 PE=1 SV=1	RER1_HUMAN			1
1347	Zinc phosphodiesterase ELAC protein 2 OS=Homo sapiens GN=ELAC2 PE=1 SV=2	RNZ2_HUMAN			3
1348	All-trans-retinol 13,14-reductase OS=Homo sapiens GN=RETSAT PE=1 SV=2	RETST_HUMAN		3
1349	Isocitrate dehydrogenase [NADP] cytoplasmic OS=Homo sapiens GN=IDH1 PE=1 SV=2	IDHC_HUMAN		5
1350	Mitofusin-2 OS=Homo sapiens GN=MFN2 PE=1 SV=3	MFN2_HUMAN			1
1351	Q5VZP5|DUS27_HUMAN-DECOY	Q5VZP5|DUS27_HUMAN-DECOY		1
1352	Dolichyl-diphosphooligosaccharide--protein glycosyltransferase subunit DAD1 OS=Homo sapiens GN=DAD1 PE=1 SV=3	DAD1_HUMAN	2	2	2
1353	Four and a half LIM domains protein 1 OS=Homo sapiens GN=FHL1 PE=1 SV=4	FHL1_HUMAN	1	2	2
1354	3-mercaptopyruvate sulfurtransferase OS=Homo sapiens GN=MPST PE=1 SV=3	THTM_HUMAN	1	1	2
1355	Histone H2A.V OS=Homo sapiens GN=H2AFV PE=1 SV=3	H2AV_HUMAN (+1)		1	2
1356	Cullin-4A OS=Homo sapiens GN=CUL4A PE=1 SV=3	CUL4A_HUMAN		2	1
1357	Telomere length regulation protein TEL2 homolog OS=Homo sapiens GN=TELO2 PE=1 SV=2	TELO2_HUMAN		1	2
1358	Translocon-associated protein subunit gamma OS=Homo sapiens GN=SSR3 PE=1 SV=1	SSRG_HUMAN			2
1359	PDZ and LIM domain protein 1 OS=Homo sapiens GN=PDLIM1 PE=1 SV=4	PDLI1_HUMAN			2
1360	Zinc finger protein ubi-d4 OS=Homo sapiens GN=DPF2 PE=1 SV=2	REQU_HUMAN		1	2
1361	AP-2 complex subunit sigma OS=Homo sapiens GN=AP2S1 PE=1 SV=2	AP2S1_HUMAN		1
1362	Rab proteins geranylgeranyltransferase component A 2 OS=Homo sapiens GN=CHML PE=1 SV=2	RAE2_HUMAN		1
1363	Beta-2-syntrophin OS=Homo sapiens GN=SNTB2 PE=1 SV=1	SNTB2_HUMAN		1
1364	RNA-binding protein 4B OS=Homo sapiens GN=RBM4B PE=1 SV=1	RBM4B_HUMAN		1	2
1365	Vacuolar protein sorting-associated protein 4A OS=Homo sapiens GN=VPS4A PE=1 SV=1	VPS4A_HUMAN			3
1366	Mannose-P-dolichol utilization defect 1 protein OS=Homo sapiens GN=MPDU1 PE=1 SV=2	MPU1_HUMAN			2
1367	Inhibitor of nuclear factor kappa-B kinase subunit epsilon OS=Homo sapiens GN=IKBKE PE=1 SV=1	IKKE_HUMAN		1
1368	RUN and FYVE domain-containing protein 2 OS=Homo sapiens GN=RUFY2 PE=1 SV=2	RUFY2_HUMAN			1
1369	Tyrosine-protein phosphatase non-receptor type 11 OS=Homo sapiens GN=PTPN11 PE=1 SV=2	PTN11_HUMAN		2
1370	Plasminogen activator inhibitor 1 OS=Homo sapiens GN=SERPINE1 PE=1 SV=1	PAI1_HUMAN		1
1371	Alpha-1,3/1,6-mannosyltransferase ALG2 OS=Homo sapiens GN=ALG2 PE=1 SV=1	ALG2_HUMAN	1		1
1372	60S ribosomal protein L36a OS=Homo sapiens GN=RPL36A PE=1 SV=2	RL36A_HUMAN	1
1373	Glutathione S-transferase C-terminal domain-containing protein OS=Homo sapiens GN=GSTCD PE=1 SV=2	GSTCD_HUMAN		1	2
1374	Protein FAM98A OS=Homo sapiens GN=FAM98A PE=1 SV=1	FA98A_HUMAN		1	2
1375	DNA-directed RNA polymerase II subunit RPB3 OS=Homo sapiens GN=POLR2C PE=1 SV=2	RPB3_HUMAN	1		2
1376	Q5TBA9|FRY_HUMAN-DECOY	Q5TBA9|FRY_HUMAN-DECOY	1
1377	Coiled-coil domain-containing protein 93 OS=Homo sapiens GN=CCDC93 PE=1 SV=2	CCD93_HUMAN			1
1378	Mevalonate kinase OS=Homo sapiens GN=MVK PE=1 SV=1	KIME_HUMAN		1	2
1379	3-beta-hydroxysteroid-Delta(8),Delta(7)-isomerase OS=Homo sapiens GN=EBP PE=1 SV=3	EBP_HUMAN		1	3
1380	Ubiquitin carboxyl-terminal hydrolase isozyme L3 OS=Homo sapiens GN=UCHL3 PE=1 SV=1	UCHL3_HUMAN		1	1
1381	Endoplasmic reticulum-Golgi intermediate compartment protein 3 OS=Homo sapiens GN=ERGIC3 PE=1 SV=1	ERGI3_HUMAN		1	2
1382	Alpha-mannosidase 2 OS=Homo sapiens GN=MAN2A1 PE=1 SV=2	MA2A1_HUMAN			1
1383	Hsp70-binding protein 1 OS=Homo sapiens GN=HSPBP1 PE=1 SV=1	HPBP1_HUMAN		1	1
1384	Q9C0A6|SETD5_HUMAN-DECOY	Q9C0A6|SETD5_HUMAN-DECOY			1
1385	Queuine tRNA-ribosyltransferase accessory subunit 2 OS=Homo sapiens GN=QTRT2 PE=1 SV=1	QTRT2_HUMAN		2	3
1386	Small integral membrane protein 7 OS=Homo sapiens GN=SMIM7 PE=1 SV=2	SMIM7_HUMAN		1	1
1387	Solute carrier family 35 member E1 OS=Homo sapiens GN=SLC35E1 PE=1 SV=2	S35E1_HUMAN		2	1
1388	Sulfatase-modifying factor 2 OS=Homo sapiens GN=SUMF2 PE=1 SV=2	SUMF2_HUMAN		4	2
1389	Transmembrane protein 209 OS=Homo sapiens GN=TMEM209 PE=1 SV=2	TM209_HUMAN			1
1390	DNA-directed RNA polymerases I, II, and III subunit RPABC1 OS=Homo sapiens GN=POLR2E PE=1 SV=4	RPAB1_HUMAN		1	2
1391	Geranylgeranyl transferase type-2 subunit beta OS=Homo sapiens GN=RABGGTB PE=1 SV=2	PGTB2_HUMAN		1	2
1392	Retinol dehydrogenase 14 OS=Homo sapiens GN=RDH14 PE=1 SV=1	RDH14_HUMAN		1	1
1393	Protein arginine N-methyltransferase 3 OS=Homo sapiens GN=PRMT3 PE=1 SV=3	ANM3_HUMAN			2
1394	Ectonucleotide pyrophosphatase/phosphodiesterase family member 1 OS=Homo sapiens GN=ENPP1 PE=1 SV=2	ENPP1_HUMAN		2
1395	Vesicular integral-membrane protein VIP36 OS=Homo sapiens GN=LMAN2 PE=1 SV=1	LMAN2_HUMAN		3	4
1396	Golgi reassembly-stacking protein 2 OS=Homo sapiens GN=GORASP2 PE=1 SV=3	GORS2_HUMAN		2	3
1397	Lysosome-associated membrane glycoprotein 2 OS=Homo sapiens GN=LAMP2 PE=1 SV=2	LAMP2_HUMAN		3	3
1398	E3 ubiquitin-protein ligase ARIH2 OS=Homo sapiens GN=ARIH2 PE=1 SV=1	ARI2_HUMAN		2	2
1399	Calcium-binding mitochondrial carrier protein Aralar2 OS=Homo sapiens GN=SLC25A13 PE=1 SV=2	CMC2_HUMAN		2	2
1400	Protein ABHD14B OS=Homo sapiens GN=ABHD14B PE=1 SV=1	ABHEB_HUMAN		1	2
1401	Translocating chain-associated membrane protein 2 OS=Homo sapiens GN=TRAM2 PE=1 SV=1	TRAM2_HUMAN		1	3
1402	Protein SAAL1 OS=Homo sapiens GN=SAAL1 PE=1 SV=2	SAAL1_HUMAN		1	2
1403	Transducin-like enhancer protein 3 OS=Homo sapiens GN=TLE3 PE=1 SV=2	TLE3_HUMAN		2	1
1404	Peptidyl-prolyl cis-trans isomerase-like 1 OS=Homo sapiens GN=PPIL1 PE=1 SV=1	PPIL1_HUMAN		1	1
1405	Protein transport protein Sec24A OS=Homo sapiens GN=SEC24A PE=1 SV=2	SC24A_HUMAN		1	1
1406	Protein YIPF3 OS=Homo sapiens GN=YIPF3 PE=1 SV=1	YIPF3_HUMAN		1	2
1407	Equilibrative nucleoside transporter 1 OS=Homo sapiens GN=SLC29A1 PE=1 SV=3	S29A1_HUMAN		1	1
1408	AH receptor-interacting protein OS=Homo sapiens GN=AIP PE=1 SV=2	AIP_HUMAN			2
1409	Methylthioribose-1-phosphate isomerase OS=Homo sapiens GN=MRI1 PE=1 SV=1	MTNA_HUMAN		3
1410	Golgi pH regulator A OS=Homo sapiens GN=GPR89A PE=1 SV=2	GPHRA_HUMAN (+1)		1	1
1411	Ubiquitin-like modifier-activating enzyme 5 OS=Homo sapiens GN=UBA5 PE=1 SV=1	UBA5_HUMAN			1
1412	Trafficking protein particle complex subunit 9 OS=Homo sapiens GN=TRAPPC9 PE=1 SV=2	TPPC9_HUMAN		1
1413	Cytochrome c1, heme protein, mitochondrial OS=Homo sapiens GN=CYC1 PE=1 SV=3	CY1_HUMAN		1	2
1414	Protein FAM49B OS=Homo sapiens GN=FAM49B PE=1 SV=1	FA49B_HUMAN			2
1415	Cell cycle control protein 50A OS=Homo sapiens GN=TMEM30A PE=1 SV=1	CC50A_HUMAN			2
1416	Pre-mRNA-splicing factor SYF1 OS=Homo sapiens GN=XAB2 PE=1 SV=2	SYF1_HUMAN		1
1417	2',5'-phosphodiesterase 12 OS=Homo sapiens GN=PDE12 PE=1 SV=2	PDE12_HUMAN	1
1418	ER membrane protein complex subunit 3 OS=Homo sapiens GN=EMC3 PE=1 SV=3	EMC3_HUMAN		1
1419	BRCA2 and CDKN1A-interacting protein OS=Homo sapiens GN=BCCIP PE=1 SV=1	BCCIP_HUMAN		1
1420	Dihydropyrimidinase-related protein 2 OS=Homo sapiens GN=DPYSL2 PE=1 SV=1	DPYL2_HUMAN		1
1421	Protein FAM210A OS=Homo sapiens GN=FAM210A PE=1 SV=2	F210A_HUMAN			1
1422	Thymidylate synthase OS=Homo sapiens GN=TYMS PE=1 SV=3	TYSY_HUMAN			2
1423	KN motif and ankyrin repeat domain-containing protein 2 OS=Homo sapiens GN=KANK2 PE=1 SV=1	KANK2_HUMAN		1
1424	Helicase-like transcription factor OS=Homo sapiens GN=HLTF PE=1 SV=2	HLTF_HUMAN	1
1425	Heterogeneous nuclear ribonucleoprotein C-like 2 OS=Homo sapiens GN=HNRNPCL2 PE=1 SV=1	HNRC2_HUMAN	1
1426	Zinc finger HIT domain-containing protein 2 OS=Homo sapiens GN=ZNHIT2 PE=1 SV=1	ZNHI2_HUMAN			1
1427	Transcription elongation factor SPT6 OS=Homo sapiens GN=SUPT6H PE=1 SV=2	SPT6H_HUMAN		1
1428	E3 SUMO-protein ligase PIAS2 OS=Homo sapiens GN=PIAS2 PE=1 SV=3	PIAS2_HUMAN		1
1429	Threonine--tRNA ligase, mitochondrial OS=Homo sapiens GN=TARS2 PE=1 SV=1	SYTM_HUMAN			1
1430	GMP synthase [glutamine-hydrolyzing] OS=Homo sapiens GN=GMPS PE=1 SV=1	GUAA_HUMAN			1
1431	Dolichyl-phosphate beta-glucosyltransferase OS=Homo sapiens GN=ALG5 PE=1 SV=1	ALG5_HUMAN		1
1432	WD repeat-containing protein 6 OS=Homo sapiens GN=WDR6 PE=1 SV=1	WDR6_HUMAN			4
1433	O95347|SMC2_HUMAN-DECOY	O95347|SMC2_HUMAN-DECOY		1
1434	CWF19-like protein 1 OS=Homo sapiens GN=CWF19L1 PE=1 SV=2	C19L1_HUMAN		2
1435	Oxysterol-binding protein-related protein 11 OS=Homo sapiens GN=OSBPL11 PE=1 SV=2	OSB11_HUMAN	1
1436	2-oxoglutarate dehydrogenase, mitochondrial OS=Homo sapiens GN=OGDH PE=1 SV=3	ODO1_HUMAN		2
1437	Glycerol-3-phosphate acyltransferase 4 OS=Homo sapiens GN=GPAT4 PE=1 SV=1	GPAT4_HUMAN		1
1438	Breast cancer anti-estrogen resistance protein 3 OS=Homo sapiens GN=BCAR3 PE=1 SV=1	BCAR3_HUMAN		2
1439	FERM domain-containing protein 6 OS=Homo sapiens GN=FRMD6 PE=1 SV=1	FRMD6_HUMAN		2
1440	Huntingtin-interacting protein 1-related protein OS=Homo sapiens GN=HIP1R PE=1 SV=2	HIP1R_HUMAN			1
1441	Aldehyde dehydrogenase family 16 member A1 OS=Homo sapiens GN=ALDH16A1 PE=1 SV=2	A16A1_HUMAN	1
1442	Protein misato homolog 1 OS=Homo sapiens GN=MSTO1 PE=1 SV=1	MSTO1_HUMAN	3
1443	RNA cytidine acetyltransferase OS=Homo sapiens GN=NAT10 PE=1 SV=2	NAT10_HUMAN		1
1444	Cytochrome P450 2A13 OS=Homo sapiens GN=CYP2A13 PE=1 SV=3	CP2AD_HUMAN		1
1445	GTP-binding protein SAR1a OS=Homo sapiens GN=SAR1A PE=1 SV=1	SAR1A_HUMAN	4
1446	Armadillo repeat-containing X-linked protein 3 OS=Homo sapiens GN=ARMCX3 PE=1 SV=1	ARMX3_HUMAN		4
1447	Disintegrin and metalloproteinase domain-containing protein 17 OS=Homo sapiens GN=ADAM17 PE=1 SV=1	ADA17_HUMAN		1
1448	Splicing factor U2AF 65 kDa subunit OS=Homo sapiens GN=U2AF2 PE=1 SV=4	U2AF2_HUMAN	2
1449	Dynamin-1-like protein OS=Homo sapiens GN=DNM1L PE=1 SV=2	DNM1L_HUMAN			1
1450	Folliculin OS=Homo sapiens GN=FLCN PE=1 SV=1	FLCN_HUMAN			1
1451	Serine beta-lactamase-like protein LACTB, mitochondrial OS=Homo sapiens GN=LACTB PE=1 SV=2	LACTB_HUMAN	3
1452	Leucine-rich repeat and calponin homology domain-containing protein 1 OS=Homo sapiens GN=LRCH1 PE=1 SV=3	LRCH1_HUMAN			1
1453	Collagen alpha-1(XIII) chain OS=Homo sapiens GN=COL13A1 PE=1 SV=1	CODA1_HUMAN		1
1454	Nuclear factor NF-kappa-B p105 subunit OS=Homo sapiens GN=NFKB1 PE=1 SV=2	NFKB1_HUMAN		1
1455	Transmembrane and TPR repeat-containing protein 3 OS=Homo sapiens GN=TMTC3 PE=1 SV=2	TMTC3_HUMAN			3
1456	O60312|AT10A_HUMAN-DECOY	O60312|AT10A_HUMAN-DECOY			1
1457	Serine/arginine-rich splicing factor 1 OS=Homo sapiens GN=SRSF1 PE=1 SV=2	SRSF1_HUMAN	2		1
1458	Thioredoxin OS=Homo sapiens GN=TXN PE=1 SV=3	THIO_HUMAN	2	2
1459	Heterogeneous nuclear ribonucleoprotein A0 OS=Homo sapiens GN=HNRNPA0 PE=1 SV=1	ROA0_HUMAN	2	2
1460	Calmodulin-like protein 5 OS=Homo sapiens GN=CALML5 PE=1 SV=2	CALL5_HUMAN	2	1
1461	Transmembrane protein 41B OS=Homo sapiens GN=TMEM41B PE=1 SV=1	TM41B_HUMAN	1
1462	Q9UF83|YM012_HUMAN-DECOY	Q9UF83|YM012_HUMAN-DECOY		1
1463	ADP-ribosylation factor 3 OS=Homo sapiens GN=ARF3 PE=1 SV=2	ARF3_HUMAN	2		1
1464	Trans-Golgi network integral membrane protein 2 OS=Homo sapiens GN=TGOLN2 PE=1 SV=2	TGON2_HUMAN		1
1465	Dual specificity mitogen-activated protein kinase kinase 1 OS=Homo sapiens GN=MAP2K1 PE=1 SV=2	MP2K1_HUMAN		1	3
1466	Acylglycerol kinase, mitochondrial OS=Homo sapiens GN=AGK PE=1 SV=2	AGK_HUMAN		1
1467	Striatin OS=Homo sapiens GN=STRN PE=1 SV=4	STRN_HUMAN		1
1468	Profilin-1 OS=Homo sapiens GN=PFN1 PE=1 SV=2	PROF1_HUMAN	1
1469	Casein kinase II subunit alpha OS=Homo sapiens GN=CSNK2A1 PE=1 SV=1	CSK21_HUMAN		1
1470	Protein YIF1A OS=Homo sapiens GN=YIF1A PE=1 SV=2	YIF1A_HUMAN			2
1471	Nicastrin OS=Homo sapiens GN=NCSTN PE=1 SV=2	NICA_HUMAN		1
1472	BRISC and BRCA1-A complex member 1 OS=Homo sapiens GN=BABAM1 PE=1 SV=1	BABA1_HUMAN		2	2
1473	DnaJ homolog subfamily B member 1 OS=Homo sapiens GN=DNAJB1 PE=1 SV=4	DNJB1_HUMAN		1	3
1474	Actin-like protein 6A OS=Homo sapiens GN=ACTL6A PE=1 SV=1	ACL6A_HUMAN		1	1
1475	P41743|KPCI_HUMAN-DECOY	P41743|KPCI_HUMAN-DECOY		1	1
1476	Signal transducer and activator of transcription 6 OS=Homo sapiens GN=STAT6 PE=1 SV=1	STAT6_HUMAN		2
1477	MOB-like protein phocein OS=Homo sapiens GN=MOB4 PE=1 SV=1	PHOCN_HUMAN		2	2
1478	Ras-related protein Rab-34 OS=Homo sapiens GN=RAB34 PE=1 SV=1	RAB34_HUMAN	1		4
1479	Ras-related protein Rap-2c OS=Homo sapiens GN=RAP2C PE=1 SV=1	RAP2C_HUMAN			1
1480	Protein arginine N-methyltransferase 7 OS=Homo sapiens GN=PRMT7 PE=1 SV=1	ANM7_HUMAN		1	1
1481	P42858|HD_HUMAN-DECOY	P42858|HD_HUMAN-DECOY		1	1
1482	ATP synthase subunit delta, mitochondrial OS=Homo sapiens GN=ATP5D PE=1 SV=2	ATPD_HUMAN		2	2
1483	Glucose-6-phosphate exchanger SLC37A4 OS=Homo sapiens GN=SLC37A4 PE=1 SV=1	G6PT1_HUMAN		3	2
1484	Lipase maturation factor 2 OS=Homo sapiens GN=LMF2 PE=1 SV=2	LMF2_HUMAN		3	2
1485	Clathrin light chain B OS=Homo sapiens GN=CLTB PE=1 SV=1	CLCB_HUMAN		2	2
1486	NADH dehydrogenase [ubiquinone] iron-sulfur protein 3, mitochondrial OS=Homo sapiens GN=NDUFS3 PE=1 SV=1	NDUS3_HUMAN		3	1
1487	THUMP domain-containing protein 3 OS=Homo sapiens GN=THUMPD3 PE=1 SV=1	THUM3_HUMAN		2	1
1488	Methyltransferase-like protein 13 OS=Homo sapiens GN=METTL13 PE=1 SV=1	MET13_HUMAN		1	1
1489	Protein Njmu-R1 OS=Homo sapiens GN=C17orf75 PE=1 SV=2	NJMU_HUMAN		1	2
1490	Phosphoserine aminotransferase OS=Homo sapiens GN=PSAT1 PE=1 SV=2	SERC_HUMAN		1	1
1491	Protein RTF2 homolog OS=Homo sapiens GN=RTFDC1 PE=1 SV=3	RTF2_HUMAN		1	1
1492	TGF-beta-activated kinase 1 and MAP3K7-binding protein 1 OS=Homo sapiens GN=TAB1 PE=1 SV=1	TAB1_HUMAN		1	3
1493	Q9UNX4|WDR3_HUMAN-DECOY	Q9UNX4|WDR3_HUMAN-DECOY			1
1494	E3 ubiquitin-protein ligase RNF126 OS=Homo sapiens GN=RNF126 PE=1 SV=1	RN126_HUMAN			1
1495	HLA class I histocompatibility antigen, Cw-12 alpha chain OS=Homo sapiens GN=HLA-C PE=1 SV=2	1C12_HUMAN		1
1496	Isobutyryl-CoA dehydrogenase, mitochondrial OS=Homo sapiens GN=ACAD8 PE=1 SV=1	ACAD8_HUMAN		1
1497	Ras-related protein Rab-10 OS=Homo sapiens GN=RAB10 PE=1 SV=1	RAB10_HUMAN	1
1498	CCR4-NOT transcription complex subunit 8 OS=Homo sapiens GN=CNOT8 PE=1 SV=1	CNOT8_HUMAN		2
1499	28S ribosomal protein S29, mitochondrial OS=Homo sapiens GN=DAP3 PE=1 SV=1	RT29_HUMAN		1
1500	Q8IWZ6|BBS7_HUMAN-DECOY	Q8IWZ6|BBS7_HUMAN-DECOY		1
1501	Spermatogenesis-associated protein 5-like protein 1 OS=Homo sapiens GN=SPATA5L1 PE=1 SV=2	SPA5L_HUMAN		1
1502	Annexin A1 OS=Homo sapiens GN=ANXA1 PE=1 SV=2	ANXA1_HUMAN		1
1503	Wings apart-like protein homolog OS=Homo sapiens GN=WAPL PE=1 SV=1	WAPL_HUMAN			1
1504	Q32MZ4|LRRF1_HUMAN-DECOY	Q32MZ4|LRRF1_HUMAN-DECOY	1
1505	Maspardin OS=Homo sapiens GN=SPG21 PE=1 SV=1	SPG21_HUMAN		2
1506	P54886|P5CS_HUMAN-DECOY	P54886|P5CS_HUMAN-DECOY		1
1507	28S ribosomal protein S22, mitochondrial OS=Homo sapiens GN=MRPS22 PE=1 SV=1	RT22_HUMAN			1
1508	Synaptogyrin-2 OS=Homo sapiens GN=SYNGR2 PE=1 SV=1	SNG2_HUMAN		1
1509	Putative RNA-binding protein Luc7-like 1 OS=Homo sapiens GN=LUC7L PE=1 SV=1	LUC7L_HUMAN		1
1510	Histidine triad nucleotide-binding protein 1 OS=Homo sapiens GN=HINT1 PE=1 SV=2	HINT1_HUMAN		1
1511	Galactocerebrosidase OS=Homo sapiens GN=GALC PE=1 SV=3	GALC_HUMAN			1
1512	P78559|MAP1A_HUMAN-DECOY	P78559|MAP1A_HUMAN-DECOY		1
1513	28S ribosomal protein S11, mitochondrial OS=Homo sapiens GN=MRPS11 PE=1 SV=2	RT11_HUMAN			1
1514	Phospholipase D1 OS=Homo sapiens GN=PLD1 PE=1 SV=1	PLD1_HUMAN		1
1515	Interferon-induced protein with tetratricopeptide repeats 2 OS=Homo sapiens GN=IFIT2 PE=1 SV=1	IFIT2_HUMAN		2
1516	Sideroflexin-3 OS=Homo sapiens GN=SFXN3 PE=1 SV=3	SFXN3_HUMAN		2
1517	Transcriptional repressor p66-beta OS=Homo sapiens GN=GATAD2B PE=1 SV=1	P66B_HUMAN		1
1518	Cytoplasmic dynein 1 light intermediate chain 2 OS=Homo sapiens GN=DYNC1LI2 PE=1 SV=1	DC1L2_HUMAN		2
1519	P98164|LRP2_HUMAN-DECOY	P98164|LRP2_HUMAN-DECOY			1
1520	Q9Y4W6|AFG32_HUMAN-DECOY	Q9Y4W6|AFG32_HUMAN-DECOY	1
1521	Adhesion G protein-coupled receptor F5 OS=Homo sapiens GN=ADGRF5 PE=1 SV=3	AGRF5_HUMAN			2
1522	Geranylgeranyl transferase type-2 subunit alpha OS=Homo sapiens GN=RABGGTA PE=1 SV=2	PGTA_HUMAN			4
1523	Cytochrome c oxidase subunit 2 OS=Homo sapiens GN=MT-CO2 PE=1 SV=1	COX2_HUMAN			1
1524	RNA-binding protein EWS OS=Homo sapiens GN=EWSR1 PE=1 SV=1	EWS_HUMAN		1
1525	Striatin-interacting protein 1 OS=Homo sapiens GN=STRIP1 PE=1 SV=1	STRP1_HUMAN			1
1526	Isovaleryl-CoA dehydrogenase, mitochondrial OS=Homo sapiens GN=IVD PE=1 SV=1	IVD_HUMAN		2
1527	Enhancer of mRNA-decapping protein 3 OS=Homo sapiens GN=EDC3 PE=1 SV=1	EDC3_HUMAN			1
1528	Baculoviral IAP repeat-containing protein 2 OS=Homo sapiens GN=BIRC2 PE=1 SV=2	BIRC2_HUMAN		2
1529	O15061|SYNEM_HUMAN-DECOY	O15061|SYNEM_HUMAN-DECOY	1
1530	Mitofusin-1 OS=Homo sapiens GN=MFN1 PE=1 SV=2	MFN1_HUMAN			1
1531	Syntaxin-5 OS=Homo sapiens GN=STX5 PE=1 SV=2	STX5_HUMAN		1
1532	Integral membrane protein 2C OS=Homo sapiens GN=ITM2C PE=1 SV=1	ITM2C_HUMAN		2
1533	Peptidyl-tRNA hydrolase 2, mitochondrial OS=Homo sapiens GN=PTRH2 PE=1 SV=1	PTH2_HUMAN		2
1534	CTTNBP2 N-terminal-like protein OS=Homo sapiens GN=CTTNBP2NL PE=1 SV=2	CT2NL_HUMAN			1
1535	Ubiquitin carboxyl-terminal hydrolase 11 OS=Homo sapiens GN=USP11 PE=1 SV=3	UBP11_HUMAN			2
1536	Protein sprouty homolog 4 OS=Homo sapiens GN=SPRY4 PE=1 SV=2	SPY4_HUMAN		2
1537	Succinate--CoA ligase [GDP-forming] subunit beta, mitochondrial OS=Homo sapiens GN=SUCLG2 PE=1 SV=2	SUCB2_HUMAN			1
1538	NAD-dependent protein deacetylase sirtuin-1 OS=Homo sapiens GN=SIRT1 PE=1 SV=2	SIR1_HUMAN			2
1539	Q9UPN4|CP131_HUMAN-DECOY	Q9UPN4|CP131_HUMAN-DECOY			1
1540	Fatty aldehyde dehydrogenase OS=Homo sapiens GN=ALDH3A2 PE=1 SV=1	AL3A2_HUMAN		3
1541	Alanine--tRNA ligase, mitochondrial OS=Homo sapiens GN=AARS2 PE=1 SV=1	SYAM_HUMAN			2
1542	Transcription initiation factor TFIID subunit 8 OS=Homo sapiens GN=TAF8 PE=1 SV=1	TAF8_HUMAN			2
1543	HIV Tat-specific factor 1 OS=Homo sapiens GN=HTATSF1 PE=1 SV=1	HTSF1_HUMAN			1
1544	Ufm1-specific protease 2 OS=Homo sapiens GN=UFSP2 PE=1 SV=3	UFSP2_HUMAN		2
1545	Transcription activator BRG1 OS=Homo sapiens GN=SMARCA4 PE=1 SV=2	SMCA4_HUMAN		1
1546	SPATS2-like protein OS=Homo sapiens GN=SPATS2L PE=1 SV=2	SPS2L_HUMAN	1
1547	Bystin OS=Homo sapiens GN=BYSL PE=1 SV=3	BYST_HUMAN			3
1548	Dihydrolipoyllysine-residue acetyltransferase component of pyruvate dehydrogenase complex, mitochondrial OS=Homo sapiens GN=DLAT PE=1 SV=3	ODP2_HUMAN	1
1549	Thioredoxin-interacting protein OS=Homo sapiens GN=TXNIP PE=1 SV=1	TXNIP_HUMAN			1
1550	Q76NI1|VKIND_HUMAN-DECOY	Q76NI1|VKIND_HUMAN-DECOY	1
1551	DNA primase large subunit OS=Homo sapiens GN=PRIM2 PE=1 SV=2	PRI2_HUMAN			2
1552	E3 ubiquitin-protein ligase listerin OS=Homo sapiens GN=LTN1 PE=1 SV=6	LTN1_HUMAN			1
1553	Growth factor receptor-bound protein 10 OS=Homo sapiens GN=GRB10 PE=1 SV=2	GRB10_HUMAN	1
1554	Brefeldin A-inhibited guanine nucleotide-exchange protein 1 OS=Homo sapiens GN=ARFGEF1 PE=1 SV=2	BIG1_HUMAN		3
1555	Nucleus accumbens-associated protein 1 OS=Homo sapiens GN=NACC1 PE=1 SV=1	NACC1_HUMAN			1
1556	Protein THEM6 OS=Homo sapiens GN=THEM6 PE=1 SV=2	THEM6_HUMAN		3
1557	RUS1 family protein C16orf58 OS=Homo sapiens GN=C16orf58 PE=1 SV=2	RUS1_HUMAN			3
1558	PDZ and LIM domain protein 4 OS=Homo sapiens GN=PDLIM4 PE=1 SV=2	PDLI4_HUMAN			2
1559	Glycogen synthase kinase-3 alpha OS=Homo sapiens GN=GSK3A PE=1 SV=2	GSK3A_HUMAN		1
1560	P02675|FIBB_HUMAN-DECOY	P02675|FIBB_HUMAN-DECOY			1
1561	Q9Y2M0|FAN1_HUMAN-DECOY	Q9Y2M0|FAN1_HUMAN-DECOY	1
1562	DNA-directed RNA polymerases I, II, and III subunit RPABC3 OS=Homo sapiens GN=POLR2H PE=1 SV=4	RPAB3_HUMAN	1	2	2
1563	Adenylyltransferase and sulfurtransferase MOCS3 OS=Homo sapiens GN=MOCS3 PE=1 SV=1	MOCS3_HUMAN		2	2
1564	Small nuclear ribonucleoprotein E OS=Homo sapiens GN=SNRPE PE=1 SV=1	RUXE_HUMAN	1
1565	Cell division cycle protein 20 homolog OS=Homo sapiens GN=CDC20 PE=1 SV=2	CDC20_HUMAN		1
1566	Complement component 1 Q subcomponent-binding protein, mitochondrial OS=Homo sapiens GN=C1QBP PE=1 SV=1	C1QBP_HUMAN	1		2
1567	COP9 signalosome complex subunit 3 OS=Homo sapiens GN=COPS3 PE=1 SV=3	CSN3_HUMAN		1	1
1568	Thioredoxin-dependent peroxide reductase, mitochondrial OS=Homo sapiens GN=PRDX3 PE=1 SV=3	PRDX3_HUMAN			1
1569	Prolyl 3-hydroxylase 2 OS=Homo sapiens GN=P3H2 PE=1 SV=1	P3H2_HUMAN			1
1570	Single-stranded DNA-binding protein, mitochondrial OS=Homo sapiens GN=SSBP1 PE=1 SV=1	SSBP_HUMAN			2
1571	Thymidylate kinase OS=Homo sapiens GN=DTYMK PE=1 SV=4	KTHY_HUMAN		2	2
1572	Lysophosphatidylcholine acyltransferase 2 OS=Homo sapiens GN=LPCAT2 PE=1 SV=1	PCAT2_HUMAN		1	1
1573	2,4-dienoyl-CoA reductase, mitochondrial OS=Homo sapiens GN=DECR1 PE=1 SV=1	DECR_HUMAN	1
1574	Malectin OS=Homo sapiens GN=MLEC PE=1 SV=1	MLEC_HUMAN		2	2
1575	NADH dehydrogenase [ubiquinone] 1 alpha subcomplex subunit 5 OS=Homo sapiens GN=NDUFA5 PE=1 SV=3	NDUA5_HUMAN		2	2
1576	CDP-diacylglycerol--inositol 3-phosphatidyltransferase OS=Homo sapiens GN=CDIPT PE=1 SV=1	CDIPT_HUMAN		2	2
1577	Small proline-rich protein 2A OS=Homo sapiens GN=SPRR2A PE=1 SV=1	SPR2A_HUMAN (+4)		1	2
1578	Vacuolar protein sorting-associated protein 52 homolog OS=Homo sapiens GN=VPS52 PE=1 SV=1	VPS52_HUMAN		2	1
1579	Signal recognition particle 19 kDa protein OS=Homo sapiens GN=SRP19 PE=1 SV=3	SRP19_HUMAN		2	1
1580	General transcription factor IIH subunit 2 OS=Homo sapiens GN=GTF2H2 PE=1 SV=1	TF2H2_HUMAN		2	2
1581	HLA class I histocompatibility antigen, B-40 alpha chain OS=Homo sapiens GN=HLA-B PE=1 SV=1	1B40_HUMAN		3	3
1582	Cytochrome b-245 light chain OS=Homo sapiens GN=CYBA PE=1 SV=3	CY24A_HUMAN		2	2
1583	AP-3 complex subunit sigma-1 OS=Homo sapiens GN=AP3S1 PE=1 SV=1	AP3S1_HUMAN		1	2
1584	Myosin regulatory light chain 12A OS=Homo sapiens GN=MYL12A PE=1 SV=2	ML12A_HUMAN (+1)	4		1
1585	S-phase kinase-associated protein 1 OS=Homo sapiens GN=SKP1 PE=1 SV=2	SKP1_HUMAN		2	1
1586	cAMP-dependent protein kinase type I-alpha regulatory subunit OS=Homo sapiens GN=PRKAR1A PE=1 SV=1	KAP0_HUMAN		1	2
1587	Presenilin-1 OS=Homo sapiens GN=PSEN1 PE=1 SV=1	PSN1_HUMAN		1	1
1588	Interferon regulatory factor 3 OS=Homo sapiens GN=IRF3 PE=1 SV=1	IRF3_HUMAN		1	1
1589	Platelet-activating factor acetylhydrolase IB subunit gamma OS=Homo sapiens GN=PAFAH1B3 PE=1 SV=1	PA1B3_HUMAN		1	2
1590	CCR4-NOT transcription complex subunit 11 OS=Homo sapiens GN=CNOT11 PE=1 SV=1	CNO11_HUMAN		1	1
1591	Macrophage erythroblast attacher OS=Homo sapiens GN=MAEA PE=1 SV=1	MAEA_HUMAN		2	1
1592	Sjoegren syndrome/scleroderma autoantigen 1 OS=Homo sapiens GN=SSSCA1 PE=1 SV=1	SSA27_HUMAN	2		1
1593	Small nuclear ribonucleoprotein F OS=Homo sapiens GN=SNRPF PE=1 SV=1	RUXF_HUMAN		1	2
1594	Cell division cycle protein 16 homolog OS=Homo sapiens GN=CDC16 PE=1 SV=2	CDC16_HUMAN		3
1595	Q9H0B6|KLC2_HUMAN-DECOY	Q9H0B6|KLC2_HUMAN-DECOY		2
1596	Tricarboxylate transport protein, mitochondrial OS=Homo sapiens GN=SLC25A1 PE=1 SV=2	TXTP_HUMAN	1
1597	ATP synthase subunit d, mitochondrial OS=Homo sapiens GN=ATP5H PE=1 SV=3	ATP5H_HUMAN			1
1598	Protein argonaute-2 OS=Homo sapiens GN=AGO2 PE=1 SV=3	AGO2_HUMAN			1
1599	Lipid droplet-associated hydrolase OS=Homo sapiens GN=LDAH PE=1 SV=1	LDAH_HUMAN		1
1600	39S ribosomal protein L10, mitochondrial OS=Homo sapiens GN=MRPL10 PE=1 SV=3	RM10_HUMAN		1
1601	WD and tetratricopeptide repeats protein 1 OS=Homo sapiens GN=WDTC1 PE=1 SV=2	WDTC1_HUMAN			1
1602	Protein S100-A8 OS=Homo sapiens GN=S100A8 PE=1 SV=1	S10A8_HUMAN			2
1603	Mitochondrial antiviral-signaling protein OS=Homo sapiens GN=MAVS PE=1 SV=2	MAVS_HUMAN			1
1604	Golgi to ER traffic protein 4 homolog OS=Homo sapiens GN=GET4 PE=1 SV=1	GET4_HUMAN			3
1605	Pyroglutamyl-peptidase 1 OS=Homo sapiens GN=PGPEP1 PE=1 SV=1	PGPI_HUMAN		1
1606	DnaJ homolog subfamily A member 3, mitochondrial OS=Homo sapiens GN=DNAJA3 PE=1 SV=2	DNJA3_HUMAN			1
1607	Transmembrane protein 87A OS=Homo sapiens GN=TMEM87A PE=1 SV=3	TM87A_HUMAN		1
1608	Syntenin-1 OS=Homo sapiens GN=SDCBP PE=1 SV=1	SDCB1_HUMAN		1
1609	Phosphatidylserine synthase 2 OS=Homo sapiens GN=PTDSS2 PE=1 SV=1	PTSS2_HUMAN		2
1610	Transmembrane protein 97 OS=Homo sapiens GN=TMEM97 PE=1 SV=1	TMM97_HUMAN		1
1611	Transmembrane protein 245 OS=Homo sapiens GN=TMEM245 PE=1 SV=2	TM245_HUMAN			2
1612	TNF receptor-associated factor 1 OS=Homo sapiens GN=TRAF1 PE=1 SV=1	TRAF1_HUMAN		3
1613	Target of EGR1 protein 1 OS=Homo sapiens GN=TOE1 PE=1 SV=1	TOE1_HUMAN			1
1614	Methylosome protein 50 OS=Homo sapiens GN=WDR77 PE=1 SV=1	MEP50_HUMAN			1
1615	Protein LSM14 homolog A OS=Homo sapiens GN=LSM14A PE=1 SV=3	LS14A_HUMAN			1
1616	Ribonucleoprotein PTB-binding 1 OS=Homo sapiens GN=RAVER1 PE=1 SV=1	RAVR1_HUMAN		1
1617	Katanin p80 WD40 repeat-containing subunit B1 OS=Homo sapiens GN=KATNB1 PE=1 SV=1	KTNB1_HUMAN			1
1618	Putative nucleoside diphosphate kinase OS=Homo sapiens GN=NME2P1 PE=5 SV=1	NDK8_HUMAN		2
1619	TBC1 domain family member 10A OS=Homo sapiens GN=TBC1D10A PE=1 SV=1	TB10A_HUMAN		1
1620	ADP-ribosylation factor 5 OS=Homo sapiens GN=ARF5 PE=1 SV=2	ARF5_HUMAN	1
1621	Myoglobin OS=Homo sapiens GN=MB PE=1 SV=2	MYG_HUMAN			1
1622	Q16825|PTN21_HUMAN-DECOY	Q16825|PTN21_HUMAN-DECOY			2
1623	Putative phospholipase B-like 2 OS=Homo sapiens GN=PLBD2 PE=1 SV=2	PLBL2_HUMAN		1
1624	Dehydrogenase/reductase SDR family member 4 OS=Homo sapiens GN=DHRS4 PE=1 SV=3	DHRS4_HUMAN		1
1625	Fibroblast growth factor 11 OS=Homo sapiens GN=FGF11 PE=2 SV=1	FGF11_HUMAN		1
1626	Rap1 GTPase-GDP dissociation stimulator 1 OS=Homo sapiens GN=RAP1GDS1 PE=1 SV=3	GDS1_HUMAN		1
1627	Condensin-2 complex subunit G2 OS=Homo sapiens GN=NCAPG2 PE=1 SV=1	CNDG2_HUMAN			1
1628	Q13621|S12A1_HUMAN-DECOY	Q13621|S12A1_HUMAN-DECOY		1
1629	P05787|K2C8_HUMAN-DECOY	P05787|K2C8_HUMAN-DECOY			1
1630	KH domain-containing, RNA-binding, signal transduction-associated protein 1 OS=Homo sapiens GN=KHDRBS1 PE=1 SV=1	KHDR1_HUMAN			1
1631	Glucocorticoid modulatory element-binding protein 1 OS=Homo sapiens GN=GMEB1 PE=1 SV=2	GMEB1_HUMAN		1
1632	Eukaryotic translation initiation factor 4E OS=Homo sapiens GN=EIF4E PE=1 SV=2	IF4E_HUMAN			4
1633	Solute carrier family 12 member 2 OS=Homo sapiens GN=SLC12A2 PE=1 SV=1	S12A2_HUMAN			1
1634	Heat shock 70 kDa protein 4 OS=Homo sapiens GN=HSPA4 PE=1 SV=4	HSP74_HUMAN			1
1635	TRMT1-like protein OS=Homo sapiens GN=TRMT1L PE=1 SV=2	TRM1L_HUMAN			1
1636	Protein CYR61 OS=Homo sapiens GN=CYR61 PE=1 SV=1	CYR61_HUMAN			2
1637	Lysocardiolipin acyltransferase 1 OS=Homo sapiens GN=LCLAT1 PE=1 SV=1	LCLT1_HUMAN		3
1638	D-beta-hydroxybutyrate dehydrogenase, mitochondrial OS=Homo sapiens GN=BDH1 PE=1 SV=3	BDH_HUMAN			1
1639	P53794|SC5A3_HUMAN-DECOY	P53794|SC5A3_HUMAN-DECOY			1
1640	Q5VIR6|VPS53_HUMAN-DECOY	Q5VIR6|VPS53_HUMAN-DECOY			1
1641	Ubiquitin thioesterase otulin OS=Homo sapiens GN=OTULIN PE=1 SV=3	OTUL_HUMAN			1
1642	Cytoplasmic tRNA 2-thiolation protein 2 OS=Homo sapiens GN=CTU2 PE=1 SV=1	CTU2_HUMAN			1
1643	Hsp90 co-chaperone Cdc37 OS=Homo sapiens GN=CDC37 PE=1 SV=1	CDC37_HUMAN	1
1644	RING finger and CHY zinc finger domain-containing protein 1 OS=Homo sapiens GN=RCHY1 PE=1 SV=1	ZN363_HUMAN			1
1645	Scavenger receptor cysteine-rich domain-containing protein SCART1 OS=Homo sapiens PE=1 SV=2	SRCRM_HUMAN		1
1646	Conserved oligomeric Golgi complex subunit 2 OS=Homo sapiens GN=COG2 PE=1 SV=1	COG2_HUMAN		1
1647	Mitotic checkpoint serine/threonine-protein kinase BUB1 beta OS=Homo sapiens GN=BUB1B PE=1 SV=3	BUB1B_HUMAN			1
1648	Renin receptor OS=Homo sapiens GN=ATP6AP2 PE=1 SV=2	RENR_HUMAN		3
1649	Lymphokine-activated killer T-cell-originated protein kinase OS=Homo sapiens GN=PBK PE=1 SV=3	TOPK_HUMAN			1
1650	Protein arginine N-methyltransferase 5 OS=Homo sapiens GN=PRMT5 PE=1 SV=4	ANM5_HUMAN			2
1651	Elongator complex protein 3 OS=Homo sapiens GN=ELP3 PE=1 SV=2	ELP3_HUMAN			2
1652	DnaJ homolog subfamily C member 7 OS=Homo sapiens GN=DNAJC7 PE=1 SV=2	DNJC7_HUMAN			2
1653	Probable tRNA pseudouridine synthase 1 OS=Homo sapiens GN=TRUB1 PE=1 SV=1	TRUB1_HUMAN			2
1654	Zinc finger protein 429 OS=Homo sapiens GN=ZNF429 PE=2 SV=2	ZN429_HUMAN	1
1655	Probable tRNA N6-adenosine threonylcarbamoyltransferase OS=Homo sapiens GN=OSGEP PE=1 SV=1	OSGEP_HUMAN			1
1656	Importin-13 OS=Homo sapiens GN=IPO13 PE=1 SV=3	IPO13_HUMAN			1
1657	Membrane-associated progesterone receptor component 1 OS=Homo sapiens GN=PGRMC1 PE=1 SV=3	PGRC1_HUMAN		2
1658	Hedgehog-interacting protein OS=Homo sapiens GN=HHIP PE=1 SV=3	HHIP_HUMAN	1
1659	Phosphofurin acidic cluster sorting protein 1 OS=Homo sapiens GN=PACS1 PE=1 SV=2	PACS1_HUMAN			3
1660	ADP-ribosylation factor 6 OS=Homo sapiens GN=ARF6 PE=1 SV=2	ARF6_HUMAN	2
1661	Methyl-CpG-binding domain protein 3 OS=Homo sapiens GN=MBD3 PE=1 SV=1	MBD3_HUMAN		2
1662	Ligand-dependent nuclear receptor corepressor-like protein OS=Homo sapiens GN=LCORL PE=1 SV=4	LCORL_HUMAN	1
1663	Q13395|TARB1_HUMAN-DECOY	Q13395|TARB1_HUMAN-DECOY		1
1664	Phosphatidylserine synthase 1 OS=Homo sapiens GN=PTDSS1 PE=1 SV=1	PTSS1_HUMAN			1
1665	Eukaryotic translation initiation factor 3 subunit K OS=Homo sapiens GN=EIF3K PE=1 SV=1	EIF3K_HUMAN			2
1666	Matrin-3 OS=Homo sapiens GN=MATR3 PE=1 SV=2	MATR3_HUMAN	2
1667	Immunoglobulin heavy variable 3-21 OS=Homo sapiens GN=IGHV3-21 PE=1 SV=1	HV321_HUMAN	2
1668	Vitamin K epoxide reductase complex subunit 1 OS=Homo sapiens GN=VKORC1 PE=1 SV=1	VKOR1_HUMAN	1	2
1669	Oligosaccharyltransferase complex subunit OSTC OS=Homo sapiens GN=OSTC PE=1 SV=1	OSTC_HUMAN		1	1
1670	Up-regulated during skeletal muscle growth protein 5 OS=Homo sapiens GN=USMG5 PE=1 SV=1	USMG5_HUMAN			1
1671	Y-box-binding protein 3 OS=Homo sapiens GN=YBX3 PE=1 SV=4	YBOX3_HUMAN		1
1672	Casein kinase II subunit beta OS=Homo sapiens GN=CSNK2B PE=1 SV=1	CSK2B_HUMAN			2
1673	Protein lunapark OS=Homo sapiens GN=LNP PE=1 SV=2	LNP_HUMAN		2	1
1674	Protein YIPF5 OS=Homo sapiens GN=YIPF5 PE=1 SV=1	YIPF5_HUMAN			3
1675	HCLS1-associated protein X-1 OS=Homo sapiens GN=HAX1 PE=1 SV=2	HAX1_HUMAN			1
1676	Actin-related protein 2/3 complex subunit 1B OS=Homo sapiens GN=ARPC1B PE=1 SV=3	ARC1B_HUMAN			1
1677	ER membrane protein complex subunit 2 OS=Homo sapiens GN=EMC2 PE=1 SV=1	EMC2_HUMAN		2	1
1678	Lysophospholipid acyltransferase 5 OS=Homo sapiens GN=LPCAT3 PE=1 SV=1	MBOA5_HUMAN		2	2
1679	Coatomer subunit zeta-1 OS=Homo sapiens GN=COPZ1 PE=1 SV=1	COPZ1_HUMAN		2	2
1680	Proteasome subunit beta type-2 OS=Homo sapiens GN=PSMB2 PE=1 SV=1	PSB2_HUMAN		1	2
1681	Dynein light chain roadblock-type 2 OS=Homo sapiens GN=DYNLRB2 PE=1 SV=1	DLRB2_HUMAN		1	2
1682	Proteasome subunit alpha type-2 OS=Homo sapiens GN=PSMA2 PE=1 SV=2	PSA2_HUMAN		1	1
1683	Proteasome subunit beta type-4 OS=Homo sapiens GN=PSMB4 PE=1 SV=4	PSB4_HUMAN		1	1
1684	Inorganic pyrophosphatase 2, mitochondrial OS=Homo sapiens GN=PPA2 PE=1 SV=2	IPYR2_HUMAN	1	1
1685	Ubiquitin-associated protein 2 OS=Homo sapiens GN=UBAP2 PE=1 SV=1	UBAP2_HUMAN		2
1686	Serine/threonine-protein phosphatase PGAM5, mitochondrial OS=Homo sapiens GN=PGAM5 PE=1 SV=2	PGAM5_HUMAN	1	1
1687	Serine/threonine-protein phosphatase PP1-beta catalytic subunit OS=Homo sapiens GN=PPP1CB PE=1 SV=3	PP1B_HUMAN			1
1688	Synaptophysin-like protein 1 OS=Homo sapiens GN=SYPL1 PE=1 SV=1	SYPL1_HUMAN			1
1689	Phosphatidylinositol glycan anchor biosynthesis class U protein OS=Homo sapiens GN=PIGU PE=1 SV=3	PIGU_HUMAN			1
1690	Nucleosome assembly protein 1-like 4 OS=Homo sapiens GN=NAP1L4 PE=1 SV=1	NP1L4_HUMAN		1
1691	Importin subunit alpha-5 OS=Homo sapiens GN=KPNA1 PE=1 SV=3	IMA5_HUMAN			1
1692	F-box only protein 30 OS=Homo sapiens GN=FBXO30 PE=1 SV=3	FBX30_HUMAN			1
1693	COUP transcription factor 1 OS=Homo sapiens GN=NR2F1 PE=1 SV=1	COT1_HUMAN			1
1694	Macrophage-capping protein OS=Homo sapiens GN=CAPG PE=1 SV=2	CAPG_HUMAN		4
1695	Protein jagunal homolog 1 OS=Homo sapiens GN=JAGN1 PE=1 SV=1	JAGN1_HUMAN			1
1696	Putative heat shock protein HSP 90-beta 4 OS=Homo sapiens GN=HSP90AB4P PE=5 SV=1	H90B4_HUMAN		2
1697	Q9H6B4|CLMP_HUMAN-DECOY	Q9H6B4|CLMP_HUMAN-DECOY		1
1698	Double-strand break repair protein MRE11A OS=Homo sapiens GN=MRE11A PE=1 SV=3	MRE11_HUMAN		2
1699	Dynein light chain Tctex-type 1 OS=Homo sapiens GN=DYNLT1 PE=1 SV=1	DYLT1_HUMAN		1
1700	Q9P2J8|ZN624_HUMAN-DECOY	Q9P2J8|ZN624_HUMAN-DECOY	1
1701	Q13740|CD166_HUMAN-DECOY	Q13740|CD166_HUMAN-DECOY			1
1702	Cornifin-B OS=Homo sapiens GN=SPRR1B PE=1 SV=2	SPR1B_HUMAN			2
1703	CCR4-NOT transcription complex subunit 6-like OS=Homo sapiens GN=CNOT6L PE=1 SV=2	CNO6L_HUMAN			1
1704	Plasminogen activator inhibitor 1 RNA-binding protein OS=Homo sapiens GN=SERBP1 PE=1 SV=2	PAIRB_HUMAN	1
1705	Uncharacterized protein C17orf62 OS=Homo sapiens GN=C17orf62 PE=1 SV=1	CQ062_HUMAN			1
1706	Pyrroline-5-carboxylate reductase 1, mitochondrial OS=Homo sapiens GN=PYCR1 PE=1 SV=2	P5CR1_HUMAN			2
1707	DCN1-like protein 5 OS=Homo sapiens GN=DCUN1D5 PE=1 SV=1	DCNL5_HUMAN			1
1708	Exosome component 10 OS=Homo sapiens GN=EXOSC10 PE=1 SV=2	EXOSX_HUMAN			1
1709	Q9ULX5|RN112_HUMAN-DECOY	Q9ULX5|RN112_HUMAN-DECOY			1
1710	Tubulin--tyrosine ligase-like protein 12 OS=Homo sapiens GN=TTLL12 PE=1 SV=2	TTL12_HUMAN			1
1711	NHL repeat-containing protein 2 OS=Homo sapiens GN=NHLRC2 PE=1 SV=1	NHLC2_HUMAN			1
1712	Protein HGH1 homolog OS=Homo sapiens GN=HGH1 PE=1 SV=1	HGH1_HUMAN			1
1713	Mothers against decapentaplegic homolog 3 OS=Homo sapiens GN=SMAD3 PE=1 SV=1	SMAD3_HUMAN			1
1714	Kinesin-like protein KIF2A OS=Homo sapiens GN=KIF2A PE=1 SV=3	KIF2A_HUMAN			1
1715	C9J069|CI172_HUMAN-DECOY	C9J069|CI172_HUMAN-DECOY			1
1716	P78363|ABCA4_HUMAN-DECOY	P78363|ABCA4_HUMAN-DECOY			1
1717	Differentially expressed in FDCP 6 homolog OS=Homo sapiens GN=DEF6 PE=1 SV=1	DEFI6_HUMAN		1
1718	AP-3 complex subunit mu-1 OS=Homo sapiens GN=AP3M1 PE=1 SV=1	AP3M1_HUMAN			1
1719	Proteasome subunit beta type-1 OS=Homo sapiens GN=PSMB1 PE=1 SV=2	PSB1_HUMAN			2
1720	Exocyst complex component 7 OS=Homo sapiens GN=EXOC7 PE=1 SV=3	EXOC7_HUMAN			1
1721	Phosphatidylglycerophosphatase and protein-tyrosine phosphatase 1 OS=Homo sapiens GN=PTPMT1 PE=1 SV=1	PTPM1_HUMAN			2
1722	THO complex subunit 4 OS=Homo sapiens GN=ALYREF PE=1 SV=3	THOC4_HUMAN			1
1723	Arachidonate 12-lipoxygenase, 12R-type OS=Homo sapiens GN=ALOX12B PE=1 SV=1	LX12B_HUMAN	1
1724	Cyclin-H OS=Homo sapiens GN=CCNH PE=1 SV=1	CCNH_HUMAN			1
1725	Sn1-specific diacylglycerol lipase beta OS=Homo sapiens GN=DAGLB PE=1 SV=2	DGLB_HUMAN			2
1726	Receptor-type tyrosine-protein phosphatase epsilon OS=Homo sapiens GN=PTPRE PE=1 SV=1	PTPRE_HUMAN		1
1727	Trafficking protein particle complex subunit 4 OS=Homo sapiens GN=TRAPPC4 PE=1 SV=1	TPPC4_HUMAN			2
1728	Inositol polyphosphate 5-phosphatase K OS=Homo sapiens GN=INPP5K PE=1 SV=3	INP5K_HUMAN		1
1729	Melanoma-associated antigen D1 OS=Homo sapiens GN=MAGED1 PE=1 SV=3	MAGD1_HUMAN			1
1730	Multifunctional protein ADE2 OS=Homo sapiens GN=PAICS PE=1 SV=3	PUR6_HUMAN			1
1731	N-alpha-acetyltransferase 30 OS=Homo sapiens GN=NAA30 PE=1 SV=1	NAA30_HUMAN			1
1732	Protein kinase C iota type OS=Homo sapiens GN=PRKCI PE=1 SV=2	KPCI_HUMAN			1
1733	Vacuolar protein sorting-associated protein 4B OS=Homo sapiens GN=VPS4B PE=1 SV=2	VPS4B_HUMAN			1
1734	Succinate dehydrogenase cytochrome b560 subunit, mitochondrial OS=Homo sapiens GN=SDHC PE=1 SV=1	C560_HUMAN			2
1735	Mitotic spindle assembly checkpoint protein MAD1 OS=Homo sapiens GN=MAD1L1 PE=1 SV=2	MD1L1_HUMAN		1
1736	FAD-dependent oxidoreductase domain-containing protein 1 OS=Homo sapiens GN=FOXRED1 PE=1 SV=2	FXRD1_HUMAN			1
1737	Hermansky-Pudlak syndrome 6 protein OS=Homo sapiens GN=HPS6 PE=1 SV=1	HPS6_HUMAN			1
1738	Microsomal glutathione S-transferase 1 OS=Homo sapiens GN=MGST1 PE=1 SV=1	MGST1_HUMAN		1
1739	Ribosomal protein S6 kinase alpha-1 OS=Homo sapiens GN=RPS6KA1 PE=1 SV=2	KS6A1_HUMAN			2
1740	F-box only protein 50 OS=Homo sapiens GN=NCCRP1 PE=1 SV=1	FBX50_HUMAN			1
1741	Sialidase-1 OS=Homo sapiens GN=NEU1 PE=1 SV=1	NEUR1_HUMAN			2
1742	GEM-interacting protein OS=Homo sapiens GN=GMIP PE=1 SV=2	GMIP_HUMAN			1
1743	Hyaluronan synthase 1 OS=Homo sapiens GN=HAS1 PE=2 SV=2	HYAS1_HUMAN			1
1744	SH2B adapter protein 3 OS=Homo sapiens GN=SH2B3 PE=1 SV=2	SH2B3_HUMAN		1
1745	EKC/KEOPS complex subunit LAGE3 OS=Homo sapiens GN=LAGE3 PE=1 SV=2	LAGE3_HUMAN		2
1746	Calponin-3 OS=Homo sapiens GN=CNN3 PE=1 SV=1	CNN3_HUMAN			2
1747	Sodium-dependent phosphate transporter 1 OS=Homo sapiens GN=SLC20A1 PE=1 SV=1	S20A1_HUMAN		1
1748	E3 ubiquitin-protein ligase RNF14 OS=Homo sapiens GN=RNF14 PE=1 SV=1	RNF14_HUMAN		1
1749	U3 small nucleolar RNA-interacting protein 2 OS=Homo sapiens GN=RRP9 PE=1 SV=1	U3IP2_HUMAN			1
1750	LanC-like protein 1 OS=Homo sapiens GN=LANCL1 PE=1 SV=1	LANC1_HUMAN		3
1751	Q9BSH3|NICN1_HUMAN-DECOY	Q9BSH3|NICN1_HUMAN-DECOY	1
1752	Suprabasin OS=Homo sapiens GN=SBSN PE=1 SV=2	SBSN_HUMAN			3
1753	Aurora kinase A OS=Homo sapiens GN=AURKA PE=1 SV=2	AURKA_HUMAN			2
1754	Protein FAM98B OS=Homo sapiens GN=FAM98B PE=1 SV=1	FA98B_HUMAN		2
1755	Diphthine methyl ester synthase OS=Homo sapiens GN=DPH5 PE=1 SV=2	DPH5_HUMAN			1
1756	E3 ubiquitin-protein ligase RING1 OS=Homo sapiens GN=RING1 PE=1 SV=2	RING1_HUMAN			1
1757	Lysine-specific histone demethylase 1A OS=Homo sapiens GN=KDM1A PE=1 SV=2	KDM1A_HUMAN			1
1758	Cysteine and histidine-rich domain-containing protein 1 OS=Homo sapiens GN=CHORDC1 PE=1 SV=2	CHRD1_HUMAN			1
1759	Pleckstrin homology-like domain family A member 1 OS=Homo sapiens GN=PHLDA1 PE=1 SV=4	PHLA1_HUMAN			1
1760	Zinc finger protein 567 OS=Homo sapiens GN=ZNF567 PE=1 SV=3	ZN567_HUMAN			1
1761	Zinc finger MIZ domain-containing protein 1 OS=Homo sapiens GN=ZMIZ1 PE=1 SV=3	ZMIZ1_HUMAN		1
1762	Serine/threonine-protein phosphatase 6 regulatory ankyrin repeat subunit A OS=Homo sapiens GN=ANKRD28 PE=1 SV=5	ANR28_HUMAN		2
1763	Putative RNA polymerase II subunit B1 CTD phosphatase RPAP2 OS=Homo sapiens GN=RPAP2 PE=1 SV=1	RPAP2_HUMAN			1
1764	Cleavage and polyadenylation specificity factor subunit 5 OS=Homo sapiens GN=NUDT21 PE=1 SV=1	CPSF5_HUMAN	3
1765	Neutral cholesterol ester hydrolase 1 OS=Homo sapiens GN=NCEH1 PE=1 SV=3	NCEH1_HUMAN		4
1766	Protein odr-4 homolog OS=Homo sapiens GN=ODR4 PE=1 SV=1	ODR4_HUMAN		2
1767	Interferon regulatory factor 2-binding protein 2 OS=Homo sapiens GN=IRF2BP2 PE=1 SV=2	I2BP2_HUMAN		2
1768	Diphthamide biosynthesis protein 1 OS=Homo sapiens GN=DPH1 PE=1 SV=2	DPH1_HUMAN			2
1769	N-terminal Xaa-Pro-Lys N-methyltransferase 1 OS=Homo sapiens GN=NTMT1 PE=1 SV=3	NTM1A_HUMAN			1
1770	Cleavage and polyadenylation specificity factor subunit 3 OS=Homo sapiens GN=CPSF3 PE=1 SV=1	CPSF3_HUMAN			1
1771	GA-binding protein subunit beta-1 OS=Homo sapiens GN=GABPB1 PE=1 SV=2	GABP1_HUMAN			1
1772	Q9UL36|ZN236_HUMAN-DECOY	Q9UL36|ZN236_HUMAN-DECOY		1
1773	Q70CQ3|UBP30_HUMAN-DECOY	Q70CQ3|UBP30_HUMAN-DECOY	1
1774	Spermidine synthase OS=Homo sapiens GN=SRM PE=1 SV=1	SPEE_HUMAN			2
1775	Q9BY10|TSCOT_HUMAN-DECOY	Q9BY10|TSCOT_HUMAN-DECOY		1
1776	Metallothionein-1X OS=Homo sapiens GN=MT1X PE=1 SV=1	MT1X_HUMAN			1
1777	Thioredoxin domain-containing protein 17 OS=Homo sapiens GN=TXNDC17 PE=1 SV=1	TXD17_HUMAN	1
1778	Protein YIPF4 OS=Homo sapiens GN=YIPF4 PE=1 SV=1	YIPF4_HUMAN		1	1
1779	TRAF-type zinc finger domain-containing protein 1 OS=Homo sapiens GN=TRAFD1 PE=1 SV=1	TRAD1_HUMAN		1	2
1780	Actin-related protein 2/3 complex subunit 5 OS=Homo sapiens GN=ARPC5 PE=1 SV=3	ARPC5_HUMAN		1	1
1781	Sharpin OS=Homo sapiens GN=SHARPIN PE=1 SV=1	SHRPN_HUMAN		1	1
1782	Phosphomevalonate kinase OS=Homo sapiens GN=PMVK PE=1 SV=3	PMVK_HUMAN	1	2
1783	High affinity copper uptake protein 1 OS=Homo sapiens GN=SLC31A1 PE=1 SV=1	COPT1_HUMAN			2
1784	Myristoylated alanine-rich C-kinase substrate OS=Homo sapiens GN=MARCKS PE=1 SV=4	MARCS_HUMAN	1	1
1785	P42658|DPP6_HUMAN-DECOY	P42658|DPP6_HUMAN-DECOY	1
1786	Transcription factor p65 OS=Homo sapiens GN=RELA PE=1 SV=2	TF65_HUMAN			2
1787	Rab proteins geranylgeranyltransferase component A 1 OS=Homo sapiens GN=CHM PE=1 SV=3	RAE1_HUMAN			2
1788	Ubiquitin-conjugating enzyme E2 C OS=Homo sapiens GN=UBE2C PE=1 SV=1	UBE2C_HUMAN		1
1789	Cytosolic Fe-S cluster assembly factor NUBP1 OS=Homo sapiens GN=NUBP1 PE=1 SV=2	NUBP1_HUMAN			2
1790	Histone PARylation factor 1 OS=Homo sapiens GN=HPF1 PE=1 SV=2	HPF1_HUMAN		1
1791	Protein FAM27E3 OS=Homo sapiens GN=FAM27E3 PE=1 SV=1	F27E3_HUMAN		1
1792	Nuclear migration protein nudC OS=Homo sapiens GN=NUDC PE=1 SV=1	NUDC_HUMAN			2
1793	UDP-N-acetylglucosamine--dolichyl-phosphate N-acetylglucosaminephosphotransferase OS=Homo sapiens GN=DPAGT1 PE=1 SV=2	GPT_HUMAN		1
1794	Pre-mRNA-processing factor 19 OS=Homo sapiens GN=PRPF19 PE=1 SV=1	PRP19_HUMAN			1
1795	D-3-phosphoglycerate dehydrogenase OS=Homo sapiens GN=PHGDH PE=1 SV=4	SERA_HUMAN		1
1796	Serine/threonine-protein kinase Nek7 OS=Homo sapiens GN=NEK7 PE=1 SV=1	NEK7_HUMAN			1
1797	Peptidyl-prolyl cis-trans isomerase H OS=Homo sapiens GN=PPIH PE=1 SV=1	PPIH_HUMAN			1
1798	Epithelial membrane protein 3 OS=Homo sapiens GN=EMP3 PE=1 SV=1	EMP3_HUMAN		2
1799	Centrosomal protein of 55 kDa OS=Homo sapiens GN=CEP55 PE=1 SV=3	CEP55_HUMAN	1
1800	P04264|K2C1_HUMAN-DECOY	P04264|K2C1_HUMAN-DECOY			1
1801	Alpha-catulin OS=Homo sapiens GN=CTNNAL1 PE=1 SV=2	CTNL1_HUMAN			1
1802	Protein NDRG3 OS=Homo sapiens GN=NDRG3 PE=1 SV=2	NDRG3_HUMAN		1
1803	Breast cancer anti-estrogen resistance protein 1 OS=Homo sapiens GN=BCAR1 PE=1 SV=2	BCAR1_HUMAN		2
1804	Serine/threonine-protein phosphatase PP1-gamma catalytic subunit OS=Homo sapiens GN=PPP1CC PE=1 SV=1	PP1G_HUMAN			2
1805	Flotillin-1 OS=Homo sapiens GN=FLOT1 PE=1 SV=3	FLOT1_HUMAN			1
1806	CD59 glycoprotein OS=Homo sapiens GN=CD59 PE=1 SV=1	CD59_HUMAN		1
1807	Secretory carrier-associated membrane protein 4 OS=Homo sapiens GN=SCAMP4 PE=1 SV=1	SCAM4_HUMAN		1
1808	Proteasome subunit beta type-7 OS=Homo sapiens GN=PSMB7 PE=1 SV=1	PSB7_HUMAN			2
1809	Splicing factor 1 OS=Homo sapiens GN=SF1 PE=1 SV=4	SF01_HUMAN		1
1810	Translocation protein SEC62 OS=Homo sapiens GN=SEC62 PE=1 SV=1	SEC62_HUMAN		2
1811	Negative elongation factor A OS=Homo sapiens GN=NELFA PE=1 SV=3	NELFA_HUMAN		1
1812	Glutathione S-transferase P OS=Homo sapiens GN=GSTP1 PE=1 SV=2	GSTP1_HUMAN			1
1813	Sedoheptulokinase OS=Homo sapiens GN=SHPK PE=1 SV=3	SHPK_HUMAN			1
1814	P78357|CNTP1_HUMAN-DECOY	P78357|CNTP1_HUMAN-DECOY	1
1815	Signal peptidase complex catalytic subunit SEC11C OS=Homo sapiens GN=SEC11C PE=1 SV=3	SC11C_HUMAN		1
1816	Q6ZVT6|CC067_HUMAN-DECOY	Q6ZVT6|CC067_HUMAN-DECOY		1
1817	Zinc finger protein 497 OS=Homo sapiens GN=ZNF497 PE=1 SV=2	ZN497_HUMAN			1
1818	Q8NDH3|PEPL1_HUMAN-DECOY	Q8NDH3|PEPL1_HUMAN-DECOY	1
1819	Immunoglobulin heavy variable 1-46 OS=Homo sapiens GN=IGHV1-46 PE=1 SV=2	HV146_HUMAN	2
1820	Exosome complex component CSL4 OS=Homo sapiens GN=EXOSC1 PE=1 SV=1	EXOS1_HUMAN			1
1821	Endoplasmic reticulum mannosyl-oligosaccharide 1,2-alpha-mannosidase OS=Homo sapiens GN=MAN1B1 PE=1 SV=2	MA1B1_HUMAN			1
1822	Glycosylphosphatidylinositol anchor attachment 1 protein OS=Homo sapiens GN=GPAA1 PE=1 SV=3	GPAA1_HUMAN			1
1823	Stromal membrane-associated protein 1 OS=Homo sapiens GN=SMAP1 PE=1 SV=2	SMAP1_HUMAN			2
1824	[Pyruvate dehydrogenase [acetyl-transferring]]-phosphatase 1, mitochondrial OS=Homo sapiens GN=PDP1 PE=1 SV=3	PDP1_HUMAN			1
1825	F-box only protein 21 OS=Homo sapiens GN=FBXO21 PE=2 SV=2	FBX21_HUMAN			1
1826	Dynactin subunit 3 OS=Homo sapiens GN=DCTN3 PE=1 SV=1	DCTN3_HUMAN		2
1827	P0CG43|F157C_HUMAN-DECOY	P0CG43|F157C_HUMAN-DECOY			1
1828	ATPase family AAA domain-containing protein 3C OS=Homo sapiens GN=ATAD3C PE=2 SV=2	ATD3C_HUMAN		1
1829	Arf-GAP with GTPase, ANK repeat and PH domain-containing protein 3 OS=Homo sapiens GN=AGAP3 PE=1 SV=2	AGAP3_HUMAN			1
1830	UDP-glucose 4-epimerase OS=Homo sapiens GN=GALE PE=1 SV=2	GALE_HUMAN		2
1831	Q92766|RREB1_HUMAN-DECOY	Q92766|RREB1_HUMAN-DECOY			1
1832	Endoplasmic reticulum resident protein 44 OS=Homo sapiens GN=ERP44 PE=1 SV=1	ERP44_HUMAN			2
1833	Saccharopine dehydrogenase-like oxidoreductase OS=Homo sapiens GN=SCCPDH PE=1 SV=1	SCPDL_HUMAN		1
1834	Adipocyte plasma membrane-associated protein OS=Homo sapiens GN=APMAP PE=1 SV=2	APMAP_HUMAN			2
1835	Lipocalin-1 OS=Homo sapiens GN=LCN1 PE=1 SV=1	LCN1_HUMAN	2
1836	40S ribosomal protein S28 OS=Homo sapiens GN=RPS28 PE=1 SV=1	RS28_HUMAN	2
1837	Protein zwilch homolog OS=Homo sapiens GN=ZWILCH PE=1 SV=2	ZWILC_HUMAN		2
1838	Sperm protein associated with the nucleus on the X chromosome B1 OS=Homo sapiens GN=SPANXB1 PE=2 SV=2	SPNXB_HUMAN		3
1839	Cytochrome b-c1 complex subunit Rieske, mitochondrial OS=Homo sapiens GN=UQCRFS1 PE=1 SV=2	UCRI_HUMAN			2
1840	Keratin, type II cuticular Hb3 OS=Homo sapiens GN=KRT83 PE=1 SV=2	KRT83_HUMAN	1
1841	Q9NZR4|VSX1_HUMAN-DECOY	Q9NZR4|VSX1_HUMAN-DECOY		1
1842	Q5T2N8|ATD3C_HUMAN-DECOY	Q5T2N8|ATD3C_HUMAN-DECOY		1
1843	Capsid polyprotein VP90 OS=Human astrovirus-8 GN=ORF2 PE=1 SV=2	CAPSD_HASV8	1
1844	Protein TSSC1 OS=Homo sapiens GN=EIPR1 PE=1 SV=2	TSSC1_HUMAN		1
1845	WD repeat-containing protein 26 OS=Homo sapiens GN=WDR26 PE=1 SV=3	WDR26_HUMAN			1
1846	U4/U6.U5 tri-snRNP-associated protein 2 OS=Homo sapiens GN=USP39 PE=1 SV=2	SNUT2_HUMAN			1
1847	Anoctamin-10 OS=Homo sapiens GN=ANO10 PE=1 SV=2	ANO10_HUMAN			1
1848	Protein S100-A14 OS=Homo sapiens GN=S100A14 PE=1 SV=1	S10AE_HUMAN			1
1849	Gasdermin-D OS=Homo sapiens GN=GSDMD PE=1 SV=1	GSDMD_HUMAN			1
1850	Parkinson disease 7 domain-containing protein 1 OS=Homo sapiens GN=PDDC1 PE=1 SV=1	PDDC1_HUMAN			1
1851	Eukaryotic translation initiation factor 3 subunit G OS=Homo sapiens GN=EIF3G PE=1 SV=2	EIF3G_HUMAN			1
1852	26S proteasome non-ATPase regulatory subunit 9 OS=Homo sapiens GN=PSMD9 PE=1 SV=3	PSMD9_HUMAN		1
1853	ORM1-like protein 1 OS=Homo sapiens GN=ORMDL1 PE=1 SV=1	ORML1_HUMAN (+1)		1
1854	Loricrin OS=Homo sapiens GN=LOR PE=1 SV=2	LORI_HUMAN			1
1855	Programmed cell death protein 2-like OS=Homo sapiens GN=PDCD2L PE=1 SV=1	PDD2L_HUMAN			1
1856	tRNA-splicing endonuclease subunit Sen34 OS=Homo sapiens GN=TSEN34 PE=1 SV=1	SEN34_HUMAN		1
1857	Cytochrome c oxidase assembly protein COX11, mitochondrial OS=Homo sapiens GN=COX11 PE=1 SV=3	COX11_HUMAN		2
1858	Long-chain fatty acid transport protein 1 OS=Homo sapiens GN=SLC27A1 PE=2 SV=1	S27A1_HUMAN			1
1859	Peroxisomal biogenesis factor 3 OS=Homo sapiens GN=PEX3 PE=1 SV=1	PEX3_HUMAN			1
1860	Acyl-CoA-binding domain-containing protein 6 OS=Homo sapiens GN=ACBD6 PE=1 SV=1	ACBD6_HUMAN			2
1861	Actin filament-associated protein 1 OS=Homo sapiens GN=AFAP1 PE=1 SV=2	AFAP1_HUMAN			1
1862	P22830|HEMH_HUMAN-DECOY	P22830|HEMH_HUMAN-DECOY		1
1863	Pre-mRNA-splicing factor SLU7 OS=Homo sapiens GN=SLU7 PE=1 SV=2	SLU7_HUMAN		1
1864	Signal peptidase complex subunit 1 OS=Homo sapiens GN=SPCS1 PE=1 SV=4	SPCS1_HUMAN			2
1865	Interferon-inducible double-stranded RNA-dependent protein kinase activator A OS=Homo sapiens GN=PRKRA PE=1 SV=1	PRKRA_HUMAN			1
1866	Glutathione S-transferase kappa 1 OS=Homo sapiens GN=GSTK1 PE=1 SV=3	GSTK1_HUMAN	2
1867	Ceroid-lipofuscinosis neuronal protein 6 OS=Homo sapiens GN=CLN6 PE=1 SV=1	CLN6_HUMAN			1
1868	28S ribosomal protein S2, mitochondrial OS=Homo sapiens GN=MRPS2 PE=1 SV=1	RT02_HUMAN		1
1869	Small nuclear ribonucleoprotein Sm D3 OS=Homo sapiens GN=SNRPD3 PE=1 SV=1	SMD3_HUMAN	1
1870	Sphingomyelin phosphodiesterase 4 OS=Homo sapiens GN=SMPD4 PE=1 SV=2	NSMA3_HUMAN			1
1871	Proteasome subunit beta type-6 OS=Homo sapiens GN=PSMB6 PE=1 SV=4	PSB6_HUMAN			1
1872	CAAX prenyl protease 1 homolog OS=Homo sapiens GN=ZMPSTE24 PE=1 SV=2	FACE1_HUMAN		1
1873	Sorbitol dehydrogenase OS=Homo sapiens GN=SORD PE=1 SV=4	DHSO_HUMAN			1
1874	Kinesin light chain 4 OS=Homo sapiens GN=KLC4 PE=1 SV=3	KLC4_HUMAN		2
1875	Histone deacetylase 1 OS=Homo sapiens GN=HDAC1 PE=1 SV=1	HDAC1_HUMAN		1
1876	Cytochrome c oxidase subunit NDUFA4 OS=Homo sapiens GN=NDUFA4 PE=1 SV=1	NDUA4_HUMAN			1
1877	Cleavage and polyadenylation specificity factor subunit 7 OS=Homo sapiens GN=CPSF7 PE=1 SV=1	CPSF7_HUMAN	2
1878	Zinc finger and SCAN domain-containing protein 18 OS=Homo sapiens GN=ZSCAN18 PE=2 SV=2	ZSC18_HUMAN			2
1879	ER membrane protein complex subunit 8 OS=Homo sapiens GN=EMC8 PE=1 SV=1	EMC8_HUMAN			2
1880	Q8N3V7|SYNPO_HUMAN-DECOY	Q8N3V7|SYNPO_HUMAN-DECOY			1
1881	Cell differentiation protein RCD1 homolog OS=Homo sapiens GN=RQCD1 PE=1 SV=1	RCD1_HUMAN			1
1882	Histone H3.3C OS=Homo sapiens GN=H3F3C PE=1 SV=3	H3C_HUMAN	1
1883	Immunoglobulin kappa variable 3-15 OS=Homo sapiens GN=IGKV3-15 PE=1 SV=2	KV315_HUMAN (+1)	1
1884	PHD finger protein 6 OS=Homo sapiens GN=PHF6 PE=1 SV=1	PHF6_HUMAN		1
1885	Inorganic pyrophosphatase OS=Homo sapiens GN=PPA1 PE=1 SV=2	IPYR_HUMAN			1
1886	Nuclear pore glycoprotein p62 OS=Homo sapiens GN=NUP62 PE=1 SV=3	NUP62_HUMAN			1
1887	E3 ubiquitin-protein ligase ARIH1 OS=Homo sapiens GN=ARIH1 PE=1 SV=2	ARI1_HUMAN			1
1888	Glutaminyl-peptide cyclotransferase-like protein OS=Homo sapiens GN=QPCTL PE=1 SV=2	QPCTL_HUMAN			1
1889	CMP-N-acetylneuraminate-beta-galactosamide-alpha-2,3-sialyltransferase 4 OS=Homo sapiens GN=ST3GAL4 PE=2 SV=1	SIA4C_HUMAN		1
1890	Tumor necrosis factor receptor type 1-associated DEATH domain protein OS=Homo sapiens GN=TRADD PE=1 SV=2	TRADD_HUMAN			2
1891	Fibrinogen beta chain OS=Homo sapiens GN=FGB PE=1 SV=2	FIBB_HUMAN		1
1892	Putative heat shock protein HSP 90-alpha A4 OS=Homo sapiens GN=HSP90AA4P PE=5 SV=1	HS904_HUMAN			1
1893	Fatty acid desaturase 3 OS=Homo sapiens GN=FADS3 PE=2 SV=1	FADS3_HUMAN			1
1894	Aldehyde dehydrogenase, mitochondrial OS=Homo sapiens GN=ALDH2 PE=1 SV=2	ALDH2_HUMAN			1
1895	Guanine nucleotide-binding protein-like 3 OS=Homo sapiens GN=GNL3 PE=1 SV=2	GNL3_HUMAN			1
1896	Keratin-associated protein 13-2 OS=Homo sapiens GN=KRTAP13-2 PE=2 SV=1	KR132_HUMAN	1
1897	STAM-binding protein OS=Homo sapiens GN=STAMBP PE=1 SV=1	STABP_HUMAN			1
1898	Q9BY42|RTF2_HUMAN-DECOY	Q9BY42|RTF2_HUMAN-DECOY	1

## Sheet: WT vs AAAA run 2
				IgG	100X	4A
#	Identified Proteins (1518)	Accession Number
1	Q8WZ42|TITIN_HUMAN-DECOY	Q8WZ42|TITIN_HUMAN-DECOY				1
2	Cullin-5 OS=Homo sapiens GN=CUL5 PE=1 SV=4	CUL5_HUMAN			50	1
3	Ubiquitin-like modifier-activating enzyme 1 OS=Homo sapiens GN=UBA1 PE=1 SV=3	UBA1_HUMAN			27	31
4	Plectin OS=Homo sapiens GN=PLEC PE=1 SV=3	PLEC_HUMAN				2
5	Protein diaphanous homolog 1 OS=Homo sapiens GN=DIAPH1 PE=1 SV=2	DIAP1_HUMAN			8	13
6	Transcription elongation factor B polypeptide 2 OS=Homo sapiens GN=TCEB2 PE=1 SV=1	ELOB_HUMAN			18	4
7	Plasma membrane calcium-transporting ATPase 1 OS=Homo sapiens GN=ATP2B1 PE=1 SV=3	AT2B1_HUMAN			10	6
8	Calreticulin OS=Homo sapiens GN=CALR PE=1 SV=1	CALR_HUMAN			6	10
9	Cold shock domain-containing protein E1 OS=Homo sapiens GN=CSDE1 PE=1 SV=2	CSDE1_HUMAN			6	7
10	Spectrin alpha chain, non-erythrocytic 1 OS=Homo sapiens GN=SPTAN1 PE=1 SV=3	SPTN1_HUMAN			1	3
11	Ubiquitin-like modifier-activating enzyme 6 OS=Homo sapiens GN=UBA6 PE=1 SV=1	UBA6_HUMAN			11	7
12	Eukaryotic translation initiation factor 3 subunit A OS=Homo sapiens GN=EIF3A PE=1 SV=1	EIF3A_HUMAN			3	7
13	X-ray repair cross-complementing protein 5 OS=Homo sapiens GN=XRCC5 PE=1 SV=3	XRCC5_HUMAN			8	8
14	Puromycin-sensitive aminopeptidase OS=Homo sapiens GN=NPEPPS PE=1 SV=2	PSA_HUMAN			2	14
15	Geranylgeranyl transferase type-2 subunit beta OS=Homo sapiens GN=RABGGTB PE=1 SV=2	PGTB2_HUMAN				9
16	Rap1 GTPase-GDP dissociation stimulator 1 OS=Homo sapiens GN=RAP1GDS1 PE=1 SV=3	GDS1_HUMAN			8	3
17	Prolyl 3-hydroxylase 1 OS=Homo sapiens GN=P3H1 PE=1 SV=2	P3H1_HUMAN			5	6
18	Rho GTPase-activating protein 42 OS=Homo sapiens GN=ARHGAP42 PE=1 SV=3	RHG42_HUMAN				8
19	G-protein coupled receptor 98 OS=Homo sapiens GN=GPR98 PE=1 SV=2	GPR98_HUMAN			1
20	Vigilin OS=Homo sapiens GN=HDLBP PE=1 SV=2	VIGLN_HUMAN			6	3
21	Aminopeptidase B OS=Homo sapiens GN=RNPEP PE=1 SV=2	AMPB_HUMAN			5	1
22	Poly(U)-binding-splicing factor PUF60 OS=Homo sapiens GN=PUF60 PE=1 SV=1	PUF60_HUMAN			7	1
23	Eukaryotic translation initiation factor 3 subunit L OS=Homo sapiens GN=EIF3L PE=1 SV=1	EIF3L_HUMAN			2	9
24	Bromodomain adjacent to zinc finger domain protein 2A OS=Homo sapiens GN=BAZ2A PE=1 SV=4	BAZ2A_HUMAN				1
25	Chromodomain-helicase-DNA-binding protein 5 OS=Homo sapiens GN=CHD5 PE=1 SV=1	CHD5_HUMAN			1	1
26	Cytoplasmic dynein 1 light intermediate chain 1 OS=Homo sapiens GN=DYNC1LI1 PE=1 SV=3	DC1L1_HUMAN			4	5
27	Protein cereblon OS=Homo sapiens GN=CRBN PE=1 SV=1	CRBN_HUMAN			4	2
28	ATP synthase subunit d, mitochondrial OS=Homo sapiens GN=ATP5H PE=1 SV=3	ATP5H_HUMAN			1
29	Sequestosome-1 OS=Homo sapiens GN=SQSTM1 PE=1 SV=1	SQSTM_HUMAN			2	4
30	40S ribosomal protein S3a OS=Homo sapiens GN=RPS3A PE=1 SV=2	RS3A_HUMAN			5	5
31	Rho GTPase-activating protein 1 OS=Homo sapiens GN=ARHGAP1 PE=1 SV=1	RHG01_HUMAN			6	1
32	Ig gamma-1 chain C region OS=Homo sapiens GN=IGHG1 PE=1 SV=1	IGHG1_HUMAN				7
33	Heat shock protein 105 kDa OS=Homo sapiens GN=HSPH1 PE=1 SV=1	HS105_HUMAN			1	6
34	40S ribosomal protein S8 OS=Homo sapiens GN=RPS8 PE=1 SV=2	RS8_HUMAN			6	6
35	Keratin, type II cytoskeletal 79 OS=Homo sapiens GN=KRT79 PE=1 SV=2	K2C79_HUMAN				1
36	Protein transport protein Sec24B OS=Homo sapiens GN=SEC24B PE=1 SV=2	SC24B_HUMAN			2	2
37	60S ribosomal protein L35a OS=Homo sapiens GN=RPL35A PE=1 SV=2	RL35A_HUMAN				2
38	Polymerase I and transcript release factor OS=Homo sapiens GN=PTRF PE=1 SV=1	PTRF_HUMAN			1	4
39	Guanine nucleotide exchange factor VAV2 OS=Homo sapiens GN=VAV2 PE=1 SV=2	VAV2_HUMAN			1	1
40	Spermine synthase OS=Homo sapiens GN=SMS PE=1 SV=2	SPSY_HUMAN			1	4
41	Q68DA7|FMN1_HUMAN-DECOY	Q68DA7|FMN1_HUMAN-DECOY			1	1
42	NHL repeat-containing protein 2 OS=Homo sapiens GN=NHLRC2 PE=1 SV=1	NHLC2_HUMAN			3	2
43	O15061|SYNEM_HUMAN-DECOY	O15061|SYNEM_HUMAN-DECOY				1
44	Teneurin-3 OS=Homo sapiens GN=TENM3 PE=2 SV=3	TEN3_HUMAN			2
45	Protein-glutamine gamma-glutamyltransferase K OS=Homo sapiens GN=TGM1 PE=1 SV=4	TGM1_HUMAN			3	2
46	EF-hand domain-containing protein D2 OS=Homo sapiens GN=EFHD2 PE=1 SV=1	EFHD2_HUMAN			6	2
47	Xaa-Pro aminopeptidase 1 OS=Homo sapiens GN=XPNPEP1 PE=1 SV=3	XPP1_HUMAN			2	4
48	Retinoblastoma-associated protein OS=Homo sapiens GN=RB1 PE=1 SV=2	RB_HUMAN				1
49	Histone H4 OS=Homo sapiens GN=HIST1H4A PE=1 SV=2	H4_HUMAN				8
50	Tight junction protein ZO-2 OS=Homo sapiens GN=TJP2 PE=1 SV=2	ZO2_HUMAN				1
51	Mitotic spindle assembly checkpoint protein MAD2A OS=Homo sapiens GN=MAD2L1 PE=1 SV=1	MD2L1_HUMAN			1	1
52	Putative heat shock protein HSP 90-beta 4 OS=Homo sapiens GN=HSP90AB4P PE=5 SV=1	H90B4_HUMAN			2	2
53	FACT complex subunit SPT16 OS=Homo sapiens GN=SUPT16H PE=1 SV=1	SP16H_HUMAN			2	1
54	Q14865|ARI5B_HUMAN-DECOY	Q14865|ARI5B_HUMAN-DECOY				1
55	Anillin OS=Homo sapiens GN=ANLN PE=1 SV=2	ANLN_HUMAN			1	2
56	Proteasome activator complex subunit 2 OS=Homo sapiens GN=PSME2 PE=1 SV=4	PSME2_HUMAN			1	2
57	60S ribosomal protein L26 OS=Homo sapiens GN=RPL26 PE=1 SV=1	RL26_HUMAN			2	1
58	Nuclear autoantigenic sperm protein OS=Homo sapiens GN=NASP PE=1 SV=2	NASP_HUMAN				4
59	Integrin alpha-3 OS=Homo sapiens GN=ITGA3 PE=1 SV=5	ITA3_HUMAN			3	1
60	Eukaryotic translation initiation factor 3 subunit G OS=Homo sapiens GN=EIF3G PE=1 SV=2	EIF3G_HUMAN			1	3
61	Serine/threonine-protein kinase BRSK2 OS=Homo sapiens GN=BRSK2 PE=1 SV=3	BRSK2_HUMAN			1
62	Opioid growth factor receptor OS=Homo sapiens GN=OGFR PE=1 SV=3	OGFR_HUMAN			5	2
63	Eukaryotic translation initiation factor 3 subunit D OS=Homo sapiens GN=EIF3D PE=1 SV=1	EIF3D_HUMAN			2	3
64	Peptidyl-prolyl cis-trans isomerase-like 1 OS=Homo sapiens GN=PPIL1 PE=1 SV=1	PPIL1_HUMAN			2	2
65	Clustered mitochondria protein homolog OS=Homo sapiens GN=CLUH PE=1 SV=2	CLU_HUMAN				1
66	Protein phosphatase methylesterase 1 OS=Homo sapiens GN=PPME1 PE=1 SV=3	PPME1_HUMAN			1	6
67	Cullin-1 OS=Homo sapiens GN=CUL1 PE=1 SV=2	CUL1_HUMAN				2
68	14-3-3 protein sigma OS=Homo sapiens GN=SFN PE=1 SV=1	1433S_HUMAN				4
69	COP9 signalosome complex subunit 2 OS=Homo sapiens GN=COPS2 PE=1 SV=1	CSN2_HUMAN			5
70	Protein Jumonji OS=Homo sapiens GN=JARID2 PE=1 SV=2	JARD2_HUMAN				1
71	Mitochondrial-processing peptidase subunit beta OS=Homo sapiens GN=PMPCB PE=1 SV=2	MPPB_HUMAN			1	4
72	Hydroxysteroid dehydrogenase-like protein 2 OS=Homo sapiens GN=HSDL2 PE=1 SV=1	HSDL2_HUMAN			2	3
73	60S ribosomal protein L17 OS=Homo sapiens GN=RPL17 PE=1 SV=3	RL17_HUMAN			2	3
74	GrpE protein homolog 1, mitochondrial OS=Homo sapiens GN=GRPEL1 PE=1 SV=2	GRPE1_HUMAN			2	1
75	Histone H1.2 OS=Homo sapiens GN=HIST1H1C PE=1 SV=2	H12_HUMAN			1	3
76	Protein sel-1 homolog 1 OS=Homo sapiens GN=SEL1L PE=1 SV=3	SE1L1_HUMAN			1	2
77	40S ribosomal protein S17 OS=Homo sapiens GN=RPS17 PE=1 SV=2	RS17_HUMAN			3
78	Erbin OS=Homo sapiens GN=ERBIN PE=1 SV=2	ERBIN_HUMAN				1
79	Protein ABHD14B OS=Homo sapiens GN=ABHD14B PE=1 SV=1	ABHEB_HUMAN				1
80	Heat shock 70 kDa protein 14 OS=Homo sapiens GN=HSPA14 PE=1 SV=1	HSP7E_HUMAN				1
81	Calcineurin-binding protein cabin-1 OS=Homo sapiens GN=CABIN1 PE=1 SV=1	CABIN_HUMAN				2
82	Ribosome-binding protein 1 OS=Homo sapiens GN=RRBP1 PE=1 SV=4	RRBP1_HUMAN			1
83	Protein Niban OS=Homo sapiens GN=FAM129A PE=1 SV=1	NIBAN_HUMAN			5
84	Tubulin alpha chain-like 3 OS=Homo sapiens GN=TUBAL3 PE=1 SV=2	TBAL3_HUMAN			2	2
85	Nuclear receptor-binding protein OS=Homo sapiens GN=NRBP1 PE=1 SV=1	NRBP_HUMAN			1	1
86	Heterogeneous nuclear ribonucleoprotein D-like OS=Homo sapiens GN=HNRNPDL PE=1 SV=3	HNRDL_HUMAN			1	1
87	Transketolase OS=Homo sapiens GN=TKT PE=1 SV=3	TKT_HUMAN			2	1
88	Succinate--CoA ligase [ADP-forming] subunit beta, mitochondrial OS=Homo sapiens GN=SUCLA2 PE=1 SV=3	SUCB1_HUMAN				1
89	Keratin, type II cuticular Hb5 OS=Homo sapiens GN=KRT85 PE=1 SV=1	KRT85_HUMAN				5
90	V-type proton ATPase subunit C 1 OS=Homo sapiens GN=ATP6V1C1 PE=1 SV=4	VATC1_HUMAN			1	5
91	Pro-interleukin-16 OS=Homo sapiens GN=IL16 PE=1 SV=4	IL16_HUMAN			1	1
92	Cartilage-associated protein OS=Homo sapiens GN=CRTAP PE=1 SV=1	CRTAP_HUMAN			1	2
93	Q5VV42|CDKAL_HUMAN-DECOY	Q5VV42|CDKAL_HUMAN-DECOY				1
94	Putative ATP-dependent RNA helicase DHX30 OS=Homo sapiens GN=DHX30 PE=1 SV=1	DHX30_HUMAN			1
95	Plasminogen activator inhibitor 1 RNA-binding protein OS=Homo sapiens GN=SERBP1 PE=1 SV=2	PAIRB_HUMAN			1
96	CCR4-NOT transcription complex subunit 1 OS=Homo sapiens GN=CNOT1 PE=1 SV=2	CNOT1_HUMAN			1
97	Transcriptional repressor p66-beta OS=Homo sapiens GN=GATAD2B PE=1 SV=1	P66B_HUMAN			1
98	Histone H2B type 1-H OS=Homo sapiens GN=HIST1H2BH PE=1 SV=3	H2B1H_HUMAN (+2)				2
99	Dual specificity mitogen-activated protein kinase kinase 1 OS=Homo sapiens GN=MAP2K1 PE=1 SV=2	MP2K1_HUMAN			1	3
100	TBC1 domain family member 2A OS=Homo sapiens GN=TBC1D2 PE=1 SV=3	TBD2A_HUMAN				1
101	Serine/threonine-protein phosphatase 2B catalytic subunit alpha isoform OS=Homo sapiens GN=PPP3CA PE=1 SV=1	PP2BA_HUMAN			1	4
102	Serine-threonine kinase receptor-associated protein OS=Homo sapiens GN=STRAP PE=1 SV=1	STRAP_HUMAN			2	2
103	BAG family molecular chaperone regulator 2 OS=Homo sapiens GN=BAG2 PE=1 SV=1	BAG2_HUMAN			3	2
104	Golgi resident protein GCP60 OS=Homo sapiens GN=ACBD3 PE=1 SV=4	GCP60_HUMAN			2	2
105	Protein ERGIC-53 OS=Homo sapiens GN=LMAN1 PE=1 SV=2	LMAN1_HUMAN			2	1
106	COP9 signalosome complex subunit 6 OS=Homo sapiens GN=COPS6 PE=1 SV=1	CSN6_HUMAN			5	1
107	V-type proton ATPase catalytic subunit A OS=Homo sapiens GN=ATP6V1A PE=1 SV=2	VATA_HUMAN			1	3
108	Extracellular matrix protein 1 OS=Homo sapiens GN=ECM1 PE=1 SV=2	ECM1_HUMAN			1	1
109	Annexin A1 OS=Homo sapiens GN=ANXA1 PE=1 SV=2	ANXA1_HUMAN			2	3
110	Leiomodin-1 OS=Homo sapiens GN=LMOD1 PE=1 SV=3	LMOD1_HUMAN				1
111	Ig gamma-2 chain C region OS=Homo sapiens GN=IGHG2 PE=1 SV=2	IGHG2_HUMAN			3	3
112	Cytosolic non-specific dipeptidase OS=Homo sapiens GN=CNDP2 PE=1 SV=2	CNDP2_HUMAN				2
113	Protein phosphatase 1G OS=Homo sapiens GN=PPM1G PE=1 SV=1	PPM1G_HUMAN				3
114	Heterogeneous nuclear ribonucleoprotein A/B OS=Homo sapiens GN=HNRNPAB PE=1 SV=2	ROAA_HUMAN			1
115	Collagen alpha-1(XIII) chain OS=Homo sapiens GN=COL13A1 PE=1 SV=1	CODA1_HUMAN			1
116	Bifunctional purine biosynthesis protein PURH OS=Homo sapiens GN=ATIC PE=1 SV=3	PUR9_HUMAN			3
117	Serine/threonine-protein kinase 38 OS=Homo sapiens GN=STK38 PE=1 SV=1	STK38_HUMAN				2
118	Dipeptidyl peptidase 3 OS=Homo sapiens GN=DPP3 PE=1 SV=2	DPP3_HUMAN				4
119	Phosphatidylinositide phosphatase SAC1 OS=Homo sapiens GN=SACM1L PE=1 SV=2	SAC1_HUMAN				1
120	Adenosylhomocysteinase 2 OS=Homo sapiens GN=AHCYL1 PE=1 SV=2	SAHH2_HUMAN				2
121	MICOS complex subunit MIC60 OS=Homo sapiens GN=IMMT PE=1 SV=1	MIC60_HUMAN				3
122	Peptidyl-prolyl cis-trans isomerase FKBP5 OS=Homo sapiens GN=FKBP5 PE=1 SV=2	FKBP5_HUMAN				1
123	NADH dehydrogenase [ubiquinone] 1 beta subcomplex subunit 10 OS=Homo sapiens GN=NDUFB10 PE=1 SV=3	NDUBA_HUMAN				1
124	High affinity cationic amino acid transporter 1 OS=Homo sapiens GN=SLC7A1 PE=1 SV=1	CTR1_HUMAN			3	1
125	Collagen alpha-2(I) chain OS=Homo sapiens GN=COL1A2 PE=1 SV=7	CO1A2_HUMAN			1	3
126	Zinc transporter 7 OS=Homo sapiens GN=SLC30A7 PE=2 SV=1	ZNT7_HUMAN			1	1
127	Reticulon-4 OS=Homo sapiens GN=RTN4 PE=1 SV=2	RTN4_HUMAN			3	1
128	Tetraspanin-10 OS=Homo sapiens GN=TSPAN10 PE=2 SV=1	TSN10_HUMAN			1
129	Dynein light chain Tctex-type 1 OS=Homo sapiens GN=DYNLT1 PE=1 SV=1	DYLT1_HUMAN			2	3
130	Glutathione S-transferase Mu 3 OS=Homo sapiens GN=GSTM3 PE=1 SV=3	GSTM3_HUMAN			1	2
131	Galactocerebrosidase OS=Homo sapiens GN=GALC PE=1 SV=3	GALC_HUMAN			1	1
132	Ataxin-2-like protein OS=Homo sapiens GN=ATXN2L PE=1 SV=2	ATX2L_HUMAN			1	1
133	AP-3 complex subunit beta-1 OS=Homo sapiens GN=AP3B1 PE=1 SV=3	AP3B1_HUMAN				1
134	Trypsin-1 OS=Homo sapiens GN=PRSS1 PE=1 SV=1	TRY1_HUMAN			2	1
135	Protein kinase C theta type OS=Homo sapiens GN=PRKCQ PE=1 SV=3	KPCT_HUMAN				1
136	Heterogeneous nuclear ribonucleoprotein A1 OS=Homo sapiens GN=HNRNPA1 PE=1 SV=5	ROA1_HUMAN				1
137	U5 small nuclear ribonucleoprotein 200 kDa helicase OS=Homo sapiens GN=SNRNP200 PE=1 SV=2	U520_HUMAN				1
138	Phosphoribosyl pyrophosphate synthase-associated protein 2 OS=Homo sapiens GN=PRPSAP2 PE=1 SV=1	KPRB_HUMAN				1
139	Ras-related protein Rab-40A-like OS=Homo sapiens GN=RAB40AL PE=1 SV=1	RB40L_HUMAN			1
140	Pyridoxal kinase OS=Homo sapiens GN=PDXK PE=1 SV=1	PDXK_HUMAN			1
141	Sister chromatid cohesion protein PDS5 homolog A OS=Homo sapiens GN=PDS5A PE=1 SV=1	PDS5A_HUMAN			1
142	cAMP-dependent protein kinase type II-alpha regulatory subunit OS=Homo sapiens GN=PRKAR2A PE=1 SV=2	KAP2_HUMAN				1
143	Ankyrin repeat domain-containing protein 17 OS=Homo sapiens GN=ANKRD17 PE=1 SV=3	ANR17_HUMAN				1
144	28S ribosomal protein S31, mitochondrial OS=Homo sapiens GN=MRPS31 PE=1 SV=3	RT31_HUMAN				1
145	Aldehyde dehydrogenase, mitochondrial OS=Homo sapiens GN=ALDH2 PE=1 SV=2	ALDH2_HUMAN				1
146	Constitutive coactivator of PPAR-gamma-like protein 1 OS=Homo sapiens GN=FAM120A PE=1 SV=2	F120A_HUMAN				1
147	RING-box protein 2 OS=Homo sapiens GN=RNF7 PE=1 SV=1	RBX2_HUMAN			6
148	Fibronectin OS=Homo sapiens GN=FN1 PE=1 SV=4	FINC_HUMAN			1
149	Phosphatidylinositol 4-phosphate 3-kinase C2 domain-containing subunit alpha OS=Homo sapiens GN=PIK3C2A PE=1 SV=2	P3C2A_HUMAN			1
150	P33993|MCM7_HUMAN-DECOY	P33993|MCM7_HUMAN-DECOY				1
151	Q8IZJ3|CPMD8_HUMAN-DECOY	Q8IZJ3|CPMD8_HUMAN-DECOY			1
152	Cytoplasmic dynein 1 light intermediate chain 2 OS=Homo sapiens GN=DYNC1LI2 PE=1 SV=1	DC1L2_HUMAN			2	2
153	Deoxycytidine kinase OS=Homo sapiens GN=DCK PE=1 SV=1	DCK_HUMAN			4
154	ER membrane protein complex subunit 7 OS=Homo sapiens GN=EMC7 PE=1 SV=1	EMC7_HUMAN			1	1
155	cAMP-dependent protein kinase type I-alpha regulatory subunit OS=Homo sapiens GN=PRKAR1A PE=1 SV=1	KAP0_HUMAN			1	1
156	Striatin-3 OS=Homo sapiens GN=STRN3 PE=1 SV=3	STRN3_HUMAN			1	1
157	Protocadherin-17 OS=Homo sapiens GN=PCDH17 PE=2 SV=2	PCD17_HUMAN			1
158	Cell cycle and apoptosis regulator protein 2 OS=Homo sapiens GN=CCAR2 PE=1 SV=2	CCAR2_HUMAN			1	1
159	Mitochondrial import receptor subunit TOM40 homolog OS=Homo sapiens GN=TOMM40 PE=1 SV=1	TOM40_HUMAN				3
160	N-terminal Xaa-Pro-Lys N-methyltransferase 1 OS=Homo sapiens GN=NTMT1 PE=1 SV=3	NTM1A_HUMAN				1
161	Peroxisomal biogenesis factor 3 OS=Homo sapiens GN=PEX3 PE=1 SV=1	PEX3_HUMAN			1
162	Microtubule-associated protein 1S OS=Homo sapiens GN=MAP1S PE=1 SV=2	MAP1S_HUMAN			1
163	Putative heat shock protein HSP 90-alpha A4 OS=Homo sapiens GN=HSP90AA4P PE=5 SV=1	HS904_HUMAN			1
164	AP-1 complex subunit beta-1 OS=Homo sapiens GN=AP1B1 PE=1 SV=2	AP1B1_HUMAN				1
165	Fragile X mental retardation syndrome-related protein 2 OS=Homo sapiens GN=FXR2 PE=1 SV=2	FXR2_HUMAN				1
166	Syntaxin-binding protein 3 OS=Homo sapiens GN=STXBP3 PE=1 SV=2	STXB3_HUMAN			1
167	Keratin, type II cytoskeletal 71 OS=Homo sapiens GN=KRT71 PE=1 SV=3	K2C71_HUMAN				2
168	Integrin beta-4 OS=Homo sapiens GN=ITGB4 PE=1 SV=5	ITB4_HUMAN			1
169	Lysozyme C OS=Homo sapiens GN=LYZ PE=1 SV=1	LYSC_HUMAN				2
170	Integrin alpha-6 OS=Homo sapiens GN=ITGA6 PE=1 SV=5	ITA6_HUMAN			1
171	Coiled-coil domain-containing protein 110 OS=Homo sapiens GN=CCDC110 PE=1 SV=1	CC110_HUMAN			1
172	Peptidyl-prolyl cis-trans isomerase FKBP4 OS=Homo sapiens GN=FKBP4 PE=1 SV=3	FKBP4_HUMAN				1
173	Protein farnesyltransferase/geranylgeranyltransferase type-1 subunit alpha OS=Homo sapiens GN=FNTA PE=1 SV=1	FNTA_HUMAN			4
174	Q9H4L7|SMRCD_HUMAN-DECOY	Q9H4L7|SMRCD_HUMAN-DECOY			1
175	Protein phosphatase 1B OS=Homo sapiens GN=PPM1B PE=1 SV=1	PPM1B_HUMAN				2
176	Zinc finger protein 185 OS=Homo sapiens GN=ZNF185 PE=1 SV=3	ZN185_HUMAN				1
177	Golgi reassembly-stacking protein 2 OS=Homo sapiens GN=GORASP2 PE=1 SV=3	GORS2_HUMAN				2
178	Peroxiredoxin-4 OS=Homo sapiens GN=PRDX4 PE=1 SV=1	PRDX4_HUMAN				2
179	DNA-directed RNA polymerases I and III subunit RPAC1 OS=Homo sapiens GN=POLR1C PE=1 SV=1	RPAC1_HUMAN				2
180	Calponin-2 OS=Homo sapiens GN=CNN2 PE=1 SV=4	CNN2_HUMAN				1
181	Coiled-coil domain-containing protein 47 OS=Homo sapiens GN=CCDC47 PE=1 SV=1	CCD47_HUMAN				1
182	Lactotransferrin OS=Homo sapiens GN=LTF PE=1 SV=6	TRFL_HUMAN			1
183	Q5T8P6|RBM26_HUMAN-DECOY	Q5T8P6|RBM26_HUMAN-DECOY			1
184	3-ketoacyl-CoA thiolase, peroxisomal OS=Homo sapiens GN=ACAA1 PE=1 SV=2	THIK_HUMAN			1	1
185	Q9BQK8|LPIN3_HUMAN-DECOY	Q9BQK8|LPIN3_HUMAN-DECOY			1	1
186	40S ribosomal protein S25 OS=Homo sapiens GN=RPS25 PE=1 SV=1	RS25_HUMAN			1	1
187	Peptidyl-tRNA hydrolase 2, mitochondrial OS=Homo sapiens GN=PTRH2 PE=1 SV=1	PTH2_HUMAN			2	2
188	Proteasome subunit alpha type-3 OS=Homo sapiens GN=PSMA3 PE=1 SV=2	PSA3_HUMAN			1	1
189	CDK-activating kinase assembly factor MAT1 OS=Homo sapiens GN=MNAT1 PE=1 SV=1	MAT1_HUMAN				1
190	Trypsin-3 OS=Homo sapiens GN=PRSS3 PE=1 SV=2	TRY3_HUMAN			2	3
191	Protein transport protein Sec61 subunit beta OS=Homo sapiens GN=SEC61B PE=1 SV=2	SC61B_HUMAN			1
192	Peroxiredoxin-6 OS=Homo sapiens GN=PRDX6 PE=1 SV=3	PRDX6_HUMAN			2
193	Proteasome subunit alpha type-2 OS=Homo sapiens GN=PSMA2 PE=1 SV=2	PSA2_HUMAN			1
194	RNMT-activating mini protein OS=Homo sapiens GN=FAM103A1 PE=1 SV=1	RAM_HUMAN			1
195	Lymphoid-restricted membrane protein OS=Homo sapiens GN=LRMP PE=1 SV=3	LRMP_HUMAN			1
196	Galectin-7 OS=Homo sapiens GN=LGALS7 PE=1 SV=2	LEG7_HUMAN				2
197	NEDD8 ultimate buster 1 OS=Homo sapiens GN=NUB1 PE=1 SV=2	NUB1_HUMAN			1
198	Histone H3-like centromeric protein A OS=Homo sapiens GN=CENPA PE=1 SV=1	CENPA_HUMAN				1
199	Septin-7 OS=Homo sapiens GN=SEPT7 PE=1 SV=2	SEPT7_HUMAN			1
200	Enoyl-CoA delta isomerase 2, mitochondrial OS=Homo sapiens GN=ECI2 PE=1 SV=4	ECI2_HUMAN				1
201	Nuclear cap-binding protein subunit 1 OS=Homo sapiens GN=NCBP1 PE=1 SV=1	NCBP1_HUMAN				1
202	FACT complex subunit SSRP1 OS=Homo sapiens GN=SSRP1 PE=1 SV=1	SSRP1_HUMAN				1
203	2-oxoglutarate dehydrogenase-like, mitochondrial OS=Homo sapiens GN=OGDHL PE=1 SV=3	OGDHL_HUMAN			1
204	Q495M9|USH1G_HUMAN-DECOY	Q495M9|USH1G_HUMAN-DECOY			1
205	Q8NB66|UN13C_HUMAN-DECOY	Q8NB66|UN13C_HUMAN-DECOY			1
206	PDZ and LIM domain protein 1 OS=Homo sapiens GN=PDLIM1 PE=1 SV=4	PDLI1_HUMAN				1
207	Prefoldin subunit 3 OS=Homo sapiens GN=VBP1 PE=1 SV=3	PFD3_HUMAN				1
208	Keratin, type I cytoskeletal 27 OS=Homo sapiens GN=KRT27 PE=1 SV=2	K1C27_HUMAN				4
209	Obg-like ATPase 1 OS=Homo sapiens GN=OLA1 PE=1 SV=2	OLA1_HUMAN				2
210	TNF receptor-associated factor 2 OS=Homo sapiens GN=TRAF2 PE=1 SV=2	TRAF2_HUMAN			1
211	Q14161|GIT2_HUMAN-DECOY	Q14161|GIT2_HUMAN-DECOY				1
212	Histone H2A type 1-A OS=Homo sapiens GN=HIST1H2AA PE=1 SV=3	H2A1A_HUMAN (+9)				1
213	Nucleolin OS=Homo sapiens GN=NCL PE=1 SV=3	NUCL_HUMAN				1
214	Q7RTU4|BHA09_HUMAN-DECOY	Q7RTU4|BHA09_HUMAN-DECOY			1
215	Solute carrier family 35 member F6 OS=Homo sapiens GN=SLC35F6 PE=1 SV=1	S35F6_HUMAN			1	1
216	Ceramide synthase 2 OS=Homo sapiens GN=CERS2 PE=1 SV=1	CERS2_HUMAN			1	1
217	Serine/threonine-protein phosphatase PP1-beta catalytic subunit OS=Homo sapiens GN=PPP1CB PE=1 SV=3	PP1B_HUMAN			1	2
218	Succinate dehydrogenase cytochrome b560 subunit, mitochondrial OS=Homo sapiens GN=SDHC PE=1 SV=1	C560_HUMAN			1
219	60S ribosomal protein L21 OS=Homo sapiens GN=RPL21 PE=1 SV=2	RL21_HUMAN			1	1
220	60S ribosomal protein L5 OS=Homo sapiens GN=RPL5 PE=1 SV=3	RL5_HUMAN				1
221	Q8WV07|ORAV1_HUMAN-DECOY	Q8WV07|ORAV1_HUMAN-DECOY				1
222	Complement component 1 Q subcomponent-binding protein, mitochondrial OS=Homo sapiens GN=C1QBP PE=1 SV=1	C1QBP_HUMAN				1
223	60S ribosomal protein L29 OS=Homo sapiens GN=RPL29 PE=1 SV=2	RL29_HUMAN			1
224	F-box only protein 50 OS=Homo sapiens GN=NCCRP1 PE=1 SV=1	FBX50_HUMAN			2
225	Negative elongation factor B OS=Homo sapiens GN=NELFB PE=1 SV=1	NELFB_HUMAN				1
226	40S ribosomal protein S26 OS=Homo sapiens GN=RPS26 PE=1 SV=3	RS26_HUMAN				1
227	Q6GYQ0|RGPA1_HUMAN-DECOY	Q6GYQ0|RGPA1_HUMAN-DECOY				1
228	Triosephosphate isomerase OS=Homo sapiens GN=TPI1 PE=1 SV=3	TPIS_HUMAN			2
229	Histone H3.1t OS=Homo sapiens GN=HIST3H3 PE=1 SV=3	H31T_HUMAN (+3)				1
230	Minor histocompatibility protein HA-1 OS=Homo sapiens GN=HMHA1 PE=1 SV=2	HMHA1_HUMAN				1
231	Sterol O-acyltransferase 1 OS=Homo sapiens GN=SOAT1 PE=1 SV=3	SOAT1_HUMAN				2
232	Translationally-controlled tumor protein OS=Homo sapiens GN=TPT1 PE=1 SV=1	TCTP_HUMAN				2
233	Target of EGR1 protein 1 OS=Homo sapiens GN=TOE1 PE=1 SV=1	TOE1_HUMAN				1
234	A1XBS5|F92A1_HUMAN-DECOY	A1XBS5|F92A1_HUMAN-DECOY				1
235	Coronin-1B OS=Homo sapiens GN=CORO1B PE=1 SV=1	COR1B_HUMAN				2
236	28S ribosomal protein S2, mitochondrial OS=Homo sapiens GN=MRPS2 PE=1 SV=1	RT02_HUMAN				1
237	Torsin-1A-interacting protein 1 OS=Homo sapiens GN=TOR1AIP1 PE=1 SV=2	TOIP1_HUMAN			1
238	Involucrin OS=Homo sapiens GN=IVL PE=1 SV=2	INVO_HUMAN				1
239	Stromal interaction molecule 1 OS=Homo sapiens GN=STIM1 PE=1 SV=3	STIM1_HUMAN				2
240	Histidine ammonia-lyase OS=Homo sapiens GN=HAL PE=1 SV=1	HUTH_HUMAN				1
241	Nuclear factor NF-kappa-B p100 subunit OS=Homo sapiens GN=NFKB2 PE=1 SV=4	NFKB2_HUMAN				2
242	Mitochondrial enolase superfamily member 1 OS=Homo sapiens GN=ENOSF1 PE=1 SV=1	ENOF1_HUMAN				1
243	Cohesin subunit SA-2 OS=Homo sapiens GN=STAG2 PE=1 SV=3	STAG2_HUMAN			1
244	Voltage-dependent anion-selective channel protein 2 OS=Homo sapiens GN=VDAC2 PE=1 SV=2	VDAC2_HUMAN				3
245	Large proline-rich protein BAG6 OS=Homo sapiens GN=BAG6 PE=1 SV=2	BAG6_HUMAN				2
246	Hemoglobin subunit delta OS=Homo sapiens GN=HBD PE=1 SV=2	HBD_HUMAN			3
247	Ferritin light chain OS=Homo sapiens GN=FTL PE=1 SV=2	FRIL_HUMAN				1
248	Semenogelin-2 OS=Homo sapiens GN=SEMG2 PE=1 SV=1	SEMG2_HUMAN			1
249	Ubiquitin carboxyl-terminal hydrolase 11 OS=Homo sapiens GN=USP11 PE=1 SV=3	UBP11_HUMAN				1
250	Optineurin OS=Homo sapiens GN=OPTN PE=1 SV=2	OPTN_HUMAN				1
251	Serine/threonine-protein kinase PAK 2 OS=Homo sapiens GN=PAK2 PE=1 SV=3	PAK2_HUMAN				1
252	Eukaryotic translation initiation factor 3 subunit K OS=Homo sapiens GN=EIF3K PE=1 SV=1	EIF3K_HUMAN				1
253	Dynactin subunit 4 OS=Homo sapiens GN=DCTN4 PE=1 SV=1	DCTN4_HUMAN				1
254	Nuclear transport factor 2 OS=Homo sapiens GN=NUTF2 PE=1 SV=1	NTF2_HUMAN				1
255	Heat shock 70 kDa protein 6 OS=Homo sapiens GN=HSPA6 PE=1 SV=2	HSP76_HUMAN			1
256	Uncharacterized protein C7orf72 OS=Homo sapiens GN=C7orf72 PE=4 SV=2	CG072_HUMAN				1
257	60S ribosomal protein L24 OS=Homo sapiens GN=RPL24 PE=1 SV=1	RL24_HUMAN			1	2
258	Vacuolar protein sorting-associated protein 29 OS=Homo sapiens GN=VPS29 PE=1 SV=1	VPS29_HUMAN			1	1
259	Kinetochore protein Spc24 OS=Homo sapiens GN=SPC24 PE=1 SV=2	SPC24_HUMAN			1	1
260	Protein RER1 OS=Homo sapiens GN=RER1 PE=1 SV=1	RER1_HUMAN			1	1
261	Golgi pH regulator A OS=Homo sapiens GN=GPR89A PE=1 SV=2	GPHRA_HUMAN (+1)			1	1
262	Protein jagunal homolog 1 OS=Homo sapiens GN=JAGN1 PE=1 SV=1	JAGN1_HUMAN			1	1
263	Proteasome inhibitor PI31 subunit OS=Homo sapiens GN=PSMF1 PE=1 SV=2	PSMF1_HUMAN			1	1
264	Ran-specific GTPase-activating protein OS=Homo sapiens GN=RANBP1 PE=1 SV=1	RANG_HUMAN			1
265	F-actin-capping protein subunit alpha-1 OS=Homo sapiens GN=CAPZA1 PE=1 SV=3	CAZA1_HUMAN			1
266	Serine/threonine-protein phosphatase 6 catalytic subunit OS=Homo sapiens GN=PPP6C PE=1 SV=1	PPP6_HUMAN				2
267	ATP synthase subunit epsilon-like protein, mitochondrial OS=Homo sapiens GN=ATP5EP2 PE=3 SV=1	AT5EL_HUMAN (+1)				1
268	HIV Tat-specific factor 1 OS=Homo sapiens GN=HTATSF1 PE=1 SV=1	HTSF1_HUMAN			1
269	Calponin-3 OS=Homo sapiens GN=CNN3 PE=1 SV=1	CNN3_HUMAN				1
270	Immunoglobulin heavy variable 1-18 OS=Homo sapiens GN=IGHV1-18 PE=3 SV=1	HV118_HUMAN				1
271	40S ribosomal protein S24 OS=Homo sapiens GN=RPS24 PE=1 SV=1	RS24_HUMAN			1
272	Ran GTPase-activating protein 1 OS=Homo sapiens GN=RANGAP1 PE=1 SV=1	RAGP1_HUMAN				1
273	60S ribosomal protein L34 OS=Homo sapiens GN=RPL34 PE=1 SV=3	RL34_HUMAN				1
274	Exocyst complex component 4 OS=Homo sapiens GN=EXOC4 PE=1 SV=1	EXOC4_HUMAN			1
275	Translocating chain-associated membrane protein 2 OS=Homo sapiens GN=TRAM2 PE=1 SV=1	TRAM2_HUMAN			1
276	Transcription factor p65 OS=Homo sapiens GN=RELA PE=1 SV=2	TF65_HUMAN				1
277	Malectin OS=Homo sapiens GN=MLEC PE=1 SV=1	MLEC_HUMAN				1
278	Q13237|KGP2_HUMAN-DECOY	Q13237|KGP2_HUMAN-DECOY				1
279	Vacuolar protein sorting-associated protein 18 homolog OS=Homo sapiens GN=VPS18 PE=1 SV=2	VPS18_HUMAN				1
280	COP9 signalosome complex subunit 7b OS=Homo sapiens GN=COPS7B PE=1 SV=1	CSN7B_HUMAN			1
281	Q02763|TIE2_HUMAN-DECOY	Q02763|TIE2_HUMAN-DECOY				1
282	Carnitine O-palmitoyltransferase 1, liver isoform OS=Homo sapiens GN=CPT1A PE=1 SV=2	CPT1A_HUMAN				2
283	39S ribosomal protein L28, mitochondrial OS=Homo sapiens GN=MRPL28 PE=1 SV=4	RM28_HUMAN				1
284	Mitotic checkpoint serine/threonine-protein kinase BUB1 OS=Homo sapiens GN=BUB1 PE=1 SV=1	BUB1_HUMAN				1
285	Porphobilinogen deaminase OS=Homo sapiens GN=HMBS PE=1 SV=2	HEM3_HUMAN				1
286	Proteasome subunit beta type-1 OS=Homo sapiens GN=PSMB1 PE=1 SV=2	PSB1_HUMAN				1
287	Ubiquitin carboxyl-terminal hydrolase isozyme L3 OS=Homo sapiens GN=UCHL3 PE=1 SV=1	UCHL3_HUMAN				3
288	Alpha-aminoadipic semialdehyde dehydrogenase OS=Homo sapiens GN=ALDH7A1 PE=1 SV=5	AL7A1_HUMAN				2
289	AP-3 complex subunit delta-1 OS=Homo sapiens GN=AP3D1 PE=1 SV=1	AP3D1_HUMAN				1
290	UDP-glucose 4-epimerase OS=Homo sapiens GN=GALE PE=1 SV=2	GALE_HUMAN			2
291	MICOS complex subunit MIC19 OS=Homo sapiens GN=CHCHD3 PE=1 SV=1	MIC19_HUMAN				1
292	MOB-like protein phocein OS=Homo sapiens GN=MOB4 PE=1 SV=1	PHOCN_HUMAN				1
293	Ubiquitin-like modifier-activating enzyme 5 OS=Homo sapiens GN=UBA5 PE=1 SV=1	UBA5_HUMAN				1
294	NADH dehydrogenase [ubiquinone] 1 beta subcomplex subunit 11, mitochondrial OS=Homo sapiens GN=NDUFB11 PE=1 SV=1	NDUBB_HUMAN			1
295	Ribosomal RNA small subunit methyltransferase NEP1 OS=Homo sapiens GN=EMG1 PE=1 SV=4	NEP1_HUMAN				1
296	Protein farnesyltransferase subunit beta OS=Homo sapiens GN=FNTB PE=1 SV=1	FNTB_HUMAN			1
297	Translation initiation factor eIF-2B subunit alpha OS=Homo sapiens GN=EIF2B1 PE=1 SV=1	EI2BA_HUMAN				1
298	Chromobox protein homolog 3 OS=Homo sapiens GN=CBX3 PE=1 SV=4	CBX3_HUMAN				1
299	Q9Y2L5|TPPC8_HUMAN-DECOY	Q9Y2L5|TPPC8_HUMAN-DECOY			1
300	Transferrin receptor protein 1 OS=Homo sapiens GN=TFRC PE=1 SV=2	TFR1_HUMAN				2
301	YTH domain-containing family protein 1 OS=Homo sapiens GN=YTHDF1 PE=1 SV=1	YTHD1_HUMAN			1
302	Dynein light chain Tctex-type 3 OS=Homo sapiens GN=DYNLT3 PE=1 SV=1	DYLT3_HUMAN			1	1
303	Nuclear pore glycoprotein p62 OS=Homo sapiens GN=NUP62 PE=1 SV=3	NUP62_HUMAN			1	1
304	Up-regulated during skeletal muscle growth protein 5 OS=Homo sapiens GN=USMG5 PE=1 SV=1	USMG5_HUMAN			1	1
305	Cytochrome c oxidase protein 20 homolog OS=Homo sapiens GN=COX20 PE=1 SV=2	COX20_HUMAN				1
306	Dipeptidyl peptidase 9 OS=Homo sapiens GN=DPP9 PE=1 SV=3	DPP9_HUMAN			1
307	Lysosome-associated membrane glycoprotein 2 OS=Homo sapiens GN=LAMP2 PE=1 SV=2	LAMP2_HUMAN			1
308	Hemoglobin subunit gamma-1 OS=Homo sapiens GN=HBG1 PE=1 SV=2	HBG1_HUMAN (+1)			2
309	Loricrin OS=Homo sapiens GN=LOR PE=1 SV=2	LORI_HUMAN			2
310	Rho GDP-dissociation inhibitor 1 OS=Homo sapiens GN=ARHGDIA PE=1 SV=3	GDIR1_HUMAN				1
311	Hydroxyacyl-coenzyme A dehydrogenase, mitochondrial OS=Homo sapiens GN=HADH PE=1 SV=3	HCDH_HUMAN			1
312	Transforming protein RhoA OS=Homo sapiens GN=RHOA PE=1 SV=1	RHOA_HUMAN			1
313	Cytochrome b-245 light chain OS=Homo sapiens GN=CYBA PE=1 SV=3	CY24A_HUMAN			1
314	CAAX prenyl protease 1 homolog OS=Homo sapiens GN=ZMPSTE24 PE=1 SV=2	FACE1_HUMAN			1
315	COP9 signalosome complex subunit 7a OS=Homo sapiens GN=COPS7A PE=1 SV=1	CSN7A_HUMAN			1
316	Isopentenyl-diphosphate Delta-isomerase 1 OS=Homo sapiens GN=IDI1 PE=1 SV=2	IDI1_HUMAN			1
317	Peptidyl-prolyl cis-trans isomerase NIMA-interacting 1 OS=Homo sapiens GN=PIN1 PE=1 SV=1	PIN1_HUMAN				1
318	Proteasome subunit beta type-2 OS=Homo sapiens GN=PSMB2 PE=1 SV=1	PSB2_HUMAN				1
319	Phostensin OS=Homo sapiens GN=PPP1R18 PE=1 SV=1	PPR18_HUMAN			1
320	Q6P9F7|LRC8B_HUMAN-DECOY	Q6P9F7|LRC8B_HUMAN-DECOY				1
321	39S ribosomal protein L1, mitochondrial OS=Homo sapiens GN=MRPL1 PE=1 SV=2	RM01_HUMAN				1
322	Glycogenin-1 OS=Homo sapiens GN=GYG1 PE=1 SV=4	GLYG_HUMAN			1
323	Phosphoserine aminotransferase OS=Homo sapiens GN=PSAT1 PE=1 SV=2	SERC_HUMAN			1
324	Exosome complex component RRP43 OS=Homo sapiens GN=EXOSC8 PE=1 SV=1	EXOS8_HUMAN			1
325	O75096|LRP4_HUMAN-DECOY	O75096|LRP4_HUMAN-DECOY			1
326	Transmembrane emp24 domain-containing protein 7 OS=Homo sapiens GN=TMED7 PE=1 SV=2	TMED7_HUMAN				1
327	Q2TAP0|GOG7B_HUMAN-DECOY	Q2TAP0|GOG7B_HUMAN-DECOY				1
328	Putative nucleoside diphosphate kinase OS=Homo sapiens GN=NME2P1 PE=5 SV=1	NDK8_HUMAN				1
329	Protein kinase C delta-binding protein OS=Homo sapiens GN=PRKCDBP PE=1 SV=3	PRDBP_HUMAN			1
330	RNA-binding protein PNO1 OS=Homo sapiens GN=PNO1 PE=1 SV=1	PNO1_HUMAN				1
331	U4/U6 small nuclear ribonucleoprotein Prp31 OS=Homo sapiens GN=PRPF31 PE=1 SV=2	PRP31_HUMAN				1
332	TBC1 domain family member 15 OS=Homo sapiens GN=TBC1D15 PE=1 SV=2	TBC15_HUMAN			1
333	GPI transamidase component PIG-S OS=Homo sapiens GN=PIGS PE=1 SV=3	PIGS_HUMAN				1
334	Q9BSH3|NICN1_HUMAN-DECOY	Q9BSH3|NICN1_HUMAN-DECOY			1
335	Kinesin-like protein KIF11 OS=Homo sapiens GN=KIF11 PE=1 SV=2	KIF11_HUMAN			1
336	Ubiquitin-associated protein 2-like OS=Homo sapiens GN=UBAP2L PE=1 SV=2	UBP2L_HUMAN			1
337	Regulator of chromosome condensation OS=Homo sapiens GN=RCC1 PE=1 SV=1	RCC1_HUMAN				1
338	Kinesin-like protein KIFC1 OS=Homo sapiens GN=KIFC1 PE=1 SV=2	KIFC1_HUMAN			1
339	28S ribosomal protein S22, mitochondrial OS=Homo sapiens GN=MRPS22 PE=1 SV=1	RT22_HUMAN			1
340	NADH-cytochrome b5 reductase 1 OS=Homo sapiens GN=CYB5R1 PE=1 SV=1	NB5R1_HUMAN			1
341	Cytokine receptor-like factor 3 OS=Homo sapiens GN=CRLF3 PE=1 SV=2	CRLF3_HUMAN				1
342	Eukaryotic translation initiation factor 5A-2 OS=Homo sapiens GN=EIF5A2 PE=1 SV=3	IF5A2_HUMAN				1
343	Mitogen-activated protein kinase 14 OS=Homo sapiens GN=MAPK14 PE=1 SV=3	MK14_HUMAN				1
344	60S ribosomal protein L35 OS=Homo sapiens GN=RPL35 PE=1 SV=2	RL35_HUMAN				2
345	COP9 signalosome complex subunit 8 OS=Homo sapiens GN=COPS8 PE=1 SV=1	CSN8_HUMAN			1
346	HLA class I histocompatibility antigen, A-69 alpha chain OS=Homo sapiens GN=HLA-A PE=1 SV=2	1A69_HUMAN				1
347	Eukaryotic translation initiation factor 1b OS=Homo sapiens GN=EIF1B PE=1 SV=2	EIF1B_HUMAN (+1)				1
348	Enhancer of rudimentary homolog OS=Homo sapiens GN=ERH PE=1 SV=1	ERH_HUMAN				1
349	Alpha-2-HS-glycoprotein OS=Homo sapiens GN=AHSG PE=1 SV=1	FETUA_HUMAN				1
350	Prefoldin subunit 5 OS=Homo sapiens GN=PFDN5 PE=1 SV=2	PFD5_HUMAN				1
351	Ras-related protein Rab-18 OS=Homo sapiens GN=RAB18 PE=1 SV=1	RAB18_HUMAN				1
352	60S ribosomal protein L23a OS=Homo sapiens GN=RPL23A PE=1 SV=1	RL23A_HUMAN				1
353	Protein SGT1 homolog OS=Homo sapiens GN=SUGT1 PE=1 SV=3	SGT1_HUMAN				1
354	Protein SMG9 OS=Homo sapiens GN=SMG9 PE=1 SV=1	SMG9_HUMAN				1
355	Serpin B8 OS=Homo sapiens GN=SERPINB8 PE=1 SV=2	SPB8_HUMAN				1
356	Tropomyosin alpha-3 chain OS=Homo sapiens GN=TPM3 PE=1 SV=2	TPM3_HUMAN				1
357	EKC/KEOPS complex subunit TPRKB OS=Homo sapiens GN=TPRKB PE=1 SV=1	TPRKB_HUMAN				1
358	UDP-N-acetylhexosamine pyrophosphorylase-like protein 1 OS=Homo sapiens GN=UAP1L1 PE=1 SV=2	UAP1L_HUMAN				1
359	Vitamin K epoxide reductase complex subunit 1 OS=Homo sapiens GN=VKORC1 PE=1 SV=1	VKOR1_HUMAN				1
360	AP-3 complex subunit sigma-1 OS=Homo sapiens GN=AP3S1 PE=1 SV=1	AP3S1_HUMAN			1
361	Guanine nucleotide-binding protein G(I)/G(S)/G(O) subunit gamma-12 OS=Homo sapiens GN=GNG12 PE=1 SV=3	GBG12_HUMAN			1
362	Protein Njmu-R1 OS=Homo sapiens GN=C17orf75 PE=1 SV=2	NJMU_HUMAN			1
363	Phosphatidylinositol glycan anchor biosynthesis class U protein OS=Homo sapiens GN=PIGU PE=1 SV=3	PIGU_HUMAN			1
364	Q9H4M9|EHD1_HUMAN-DECOY	Q9H4M9|EHD1_HUMAN-DECOY (+1)			1
365	Sodium-dependent phosphate transporter 1 OS=Homo sapiens GN=SLC20A1 PE=1 SV=1	S20A1_HUMAN			1
366	Signal recognition particle 9 kDa protein OS=Homo sapiens GN=SRP9 PE=1 SV=2	SRP09_HUMAN			1
367	Mitochondrial pyruvate carrier 2 OS=Homo sapiens GN=MPC2 PE=1 SV=1	MPC2_HUMAN		1
368	COP9 signalosome complex subunit 4 OS=Homo sapiens GN=COPS4 PE=1 SV=1	CSN4_HUMAN		1	4	3
369	Histone acetyltransferase type B catalytic subunit OS=Homo sapiens GN=HAT1 PE=1 SV=1	HAT1_HUMAN		1		3
370	[Pyruvate dehydrogenase [acetyl-transferring]]-phosphatase 1, mitochondrial OS=Homo sapiens GN=PDP1 PE=1 SV=3	PDP1_HUMAN		1	1	2
371	P35527|K1C9_HUMAN-DECOY	P35527|K1C9_HUMAN-DECOY		1	6	2
372	Cystatin-A OS=Homo sapiens GN=CSTA PE=1 SV=1	CYTA_HUMAN		1	2	2
373	60S ribosomal protein L32 OS=Homo sapiens GN=RPL32 PE=1 SV=2	RL32_HUMAN		1
374	Cleft lip and palate transmembrane protein 1-like protein OS=Homo sapiens GN=CLPTM1L PE=1 SV=1	CLP1L_HUMAN		1		1
375	Glutathione S-transferase P OS=Homo sapiens GN=GSTP1 PE=1 SV=2	GSTP1_HUMAN		1	2	2
376	E3 ubiquitin-protein ligase RBX1 OS=Homo sapiens GN=RBX1 PE=1 SV=1	RBX1_HUMAN		1	1	1
377	Ig kappa chain C region OS=Homo sapiens GN=IGKC PE=1 SV=1	IGKC_HUMAN		1	2	3
378	Proteasome subunit alpha type-6 OS=Homo sapiens GN=PSMA6 PE=1 SV=1	PSA6_HUMAN		1	1	1
379	Prohibitin-2 OS=Homo sapiens GN=PHB2 PE=1 SV=2	PHB2_HUMAN		1		1
380	Gamma-glutamylcyclotransferase OS=Homo sapiens GN=GGCT PE=1 SV=1	GGCT_HUMAN		1	2	1
381	Glutamate-rich WD repeat-containing protein 1 OS=Homo sapiens GN=GRWD1 PE=1 SV=1	GRWD1_HUMAN		1	1	1
382	Interferon alpha-2 OS=Homo sapiens GN=IFNA2 PE=1 SV=1	IFNA2_HUMAN		1	1
383	Pantothenate kinase 4 OS=Homo sapiens GN=PANK4 PE=1 SV=1	PANK4_HUMAN		1	1
384	Mitotic spindle-associated MMXD complex subunit MIP18 OS=Homo sapiens GN=FAM96B PE=1 SV=1	MIP18_HUMAN		1		3
385	DCN1-like protein 5 OS=Homo sapiens GN=DCUN1D5 PE=1 SV=1	DCNL5_HUMAN		1		1
386	Major facilitator superfamily domain-containing protein 10 OS=Homo sapiens GN=MFSD10 PE=1 SV=1	MFS10_HUMAN		1		1
387	Dynein light chain 1, cytoplasmic OS=Homo sapiens GN=DYNLL1 PE=1 SV=1	DYL1_HUMAN		1		1
388	Ras-related protein Rab-9A OS=Homo sapiens GN=RAB9A PE=1 SV=1	RAB9A_HUMAN		1
389	Importin subunit alpha-3 OS=Homo sapiens GN=KPNA4 PE=1 SV=1	IMA3_HUMAN		1		1
390	Protein YIPF2 OS=Homo sapiens GN=YIPF2 PE=1 SV=1	YIPF2_HUMAN		1		1
391	Testis-expressed sequence 264 protein OS=Homo sapiens GN=TEX264 PE=1 SV=1	TX264_HUMAN		1	1
392	Vacuole membrane protein 1 OS=Homo sapiens GN=VMP1 PE=1 SV=1	VMP1_HUMAN		1
393	Mannose-P-dolichol utilization defect 1 protein OS=Homo sapiens GN=MPDU1 PE=1 SV=2	MPU1_HUMAN		1
394	Laccase domain-containing protein 1 OS=Homo sapiens GN=LACC1 PE=1 SV=1	LACC1_HUMAN		1
395	Translation factor GUF1, mitochondrial OS=Homo sapiens GN=GUF1 PE=2 SV=1	GUF1_HUMAN		1
396	Probable arginine--tRNA ligase, mitochondrial OS=Homo sapiens GN=RARS2 PE=1 SV=1	SYRM_HUMAN		1
397	Aldehyde dehydrogenase X, mitochondrial OS=Homo sapiens GN=ALDH1B1 PE=1 SV=3	AL1B1_HUMAN		1
398	Diphthamide biosynthesis protein 2 OS=Homo sapiens GN=DPH2 PE=1 SV=1	DPH2_HUMAN		1
399	Guanine nucleotide-binding protein G(I)/G(S)/G(T) subunit beta-1 OS=Homo sapiens GN=GNB1 PE=1 SV=3	GBB1_HUMAN		1
400	Gasdermin-D OS=Homo sapiens GN=GSDMD PE=1 SV=1	GSDMD_HUMAN		1
401	Kelch-like protein 22 OS=Homo sapiens GN=KLHL22 PE=1 SV=2	KLH22_HUMAN		1
402	Keratin-associated protein 2-1 OS=Homo sapiens GN=KRTAP2-1 PE=2 SV=2	KRA21_HUMAN (+3)		1
403	Immunoglobulin kappa variable 3-20 OS=Homo sapiens GN=IGKV3-20 PE=1 SV=2	KV320_HUMAN		1
404	28S ribosomal protein S21, mitochondrial OS=Homo sapiens GN=MRPS21 PE=1 SV=2	RT21_HUMAN		1
405	Solute carrier family 35 member E1 OS=Homo sapiens GN=SLC35E1 PE=1 SV=2	S35E1_HUMAN		1
406	Small integral membrane protein 7 OS=Homo sapiens GN=SMIM7 PE=1 SV=2	SMIM7_HUMAN		1
407	Reactive oxygen species modulator 1 OS=Homo sapiens GN=ROMO1 PE=1 SV=1	ROMO1_HUMAN		1
408	ATP-binding cassette sub-family F member 1 OS=Homo sapiens GN=ABCF1 PE=1 SV=2	ABCF1_HUMAN		1		2
409	Mannosyl-oligosaccharide glucosidase OS=Homo sapiens GN=MOGS PE=1 SV=5	MOGS_HUMAN		1
410	Lysophospholipase-like protein 1 OS=Homo sapiens GN=LYPLAL1 PE=1 SV=3	LYPL1_HUMAN		1
411	Q8TAT5|NEIL3_HUMAN-DECOY	Q8TAT5|NEIL3_HUMAN-DECOY		1
412	Protein zwilch homolog OS=Homo sapiens GN=ZWILCH PE=1 SV=2	ZWILC_HUMAN		1
413	Cathepsin D OS=Homo sapiens GN=CTSD PE=1 SV=1	CATD_HUMAN		1	3	2
414	Dedicator of cytokinesis protein 7 OS=Homo sapiens GN=DOCK7 PE=1 SV=4	DOCK7_HUMAN		1	2	2
415	Lysophosphatidylcholine acyltransferase 1 OS=Homo sapiens GN=LPCAT1 PE=1 SV=2	PCAT1_HUMAN		1
416	Tyrosine--tRNA ligase, mitochondrial OS=Homo sapiens GN=YARS2 PE=1 SV=2	SYYM_HUMAN		1
417	Q9BWU0|NADAP_HUMAN-DECOY	Q9BWU0|NADAP_HUMAN-DECOY		1
418	Q5T9S5|CCD18_HUMAN-DECOY	Q5T9S5|CCD18_HUMAN-DECOY		1
419	Phosphoribosyl pyrophosphate synthase-associated protein 1 OS=Homo sapiens GN=PRPSAP1 PE=1 SV=2	KPRA_HUMAN		1
420	Programmed cell death protein 2-like OS=Homo sapiens GN=PDCD2L PE=1 SV=1	PDD2L_HUMAN		1
421	Uridine-cytidine kinase 2 OS=Homo sapiens GN=UCK2 PE=1 SV=1	UCK2_HUMAN		1
422	Q8WXG9|GPR98_HUMAN-DECOY	Q8WXG9|GPR98_HUMAN-DECOY		1
423	Translation initiation factor eIF-2B subunit beta OS=Homo sapiens GN=EIF2B2 PE=1 SV=3	EI2BB_HUMAN		1	2
424	Uridine phosphorylase 1 OS=Homo sapiens GN=UPP1 PE=1 SV=1	UPP1_HUMAN		1		1
425	Q99698|LYST_HUMAN-DECOY	Q99698|LYST_HUMAN-DECOY		1
426	Ubiquitin conjugation factor E4 A OS=Homo sapiens GN=UBE4A PE=1 SV=2	UBE4A_HUMAN		1		1
427	Switch-associated protein 70 OS=Homo sapiens GN=SWAP70 PE=1 SV=1	SWP70_HUMAN		1		1
428	Q9HB75|PIDD1_HUMAN-DECOY	Q9HB75|PIDD1_HUMAN-DECOY		1
429	FYVE, RhoGEF and PH domain-containing protein 5 OS=Homo sapiens GN=FGD5 PE=1 SV=3	FGD5_HUMAN		1
430	Q76NI1|VKIND_HUMAN-DECOY	Q76NI1|VKIND_HUMAN-DECOY		1
431	Torsin-1A-interacting protein 2 OS=Homo sapiens GN=TOR1AIP2 PE=1 SV=1	TOIP2_HUMAN		1
432	Ubiquitin-like-conjugating enzyme ATG3 OS=Homo sapiens GN=ATG3 PE=1 SV=1	ATG3_HUMAN		1
433	Heparan sulfate 2-O-sulfotransferase 1 OS=Homo sapiens GN=HS2ST1 PE=1 SV=1	HS2ST_HUMAN		1
434	Ras-related protein Rap-2c OS=Homo sapiens GN=RAP2C PE=1 SV=1	RAP2C_HUMAN		1	1
435	Mitochondrial carnitine/acylcarnitine carrier protein OS=Homo sapiens GN=SLC25A20 PE=1 SV=1	MCAT_HUMAN		1	2
436	Lanosterol 14-alpha demethylase OS=Homo sapiens GN=CYP51A1 PE=1 SV=3	CP51A_HUMAN		1
437	Mitochondrial import receptor subunit TOM22 homolog OS=Homo sapiens GN=TOMM22 PE=1 SV=3	TOM22_HUMAN		1
438	Poly [ADP-ribose] polymerase 14 OS=Homo sapiens GN=PARP14 PE=1 SV=3	PAR14_HUMAN		1
439	Gem-associated protein 5 OS=Homo sapiens GN=GEMIN5 PE=1 SV=3	GEMI5_HUMAN		1	1	1
440	Spermatogenesis-associated protein 5-like protein 1 OS=Homo sapiens GN=SPATA5L1 PE=1 SV=2	SPA5L_HUMAN		1
441	Nuclear distribution protein nudE homolog 1 OS=Homo sapiens GN=NDE1 PE=1 SV=2	NDE1_HUMAN		1
442	60S ribosomal protein L18a OS=Homo sapiens GN=RPL18A PE=1 SV=2	RL18A_HUMAN		1	3	3
443	Peptidyl-prolyl cis-trans isomerase B OS=Homo sapiens GN=PPIB PE=1 SV=2	PPIB_HUMAN		1		1
444	Nitric oxide synthase-interacting protein OS=Homo sapiens GN=NOSIP PE=1 SV=1	NOSIP_HUMAN		1
445	Protein S100-A10 OS=Homo sapiens GN=S100A10 PE=1 SV=2	S10AA_HUMAN		1		2
446	Equilibrative nucleoside transporter 1 OS=Homo sapiens GN=SLC29A1 PE=1 SV=3	S29A1_HUMAN		1		1
447	Q86UT6|NLRX1_HUMAN-DECOY	Q86UT6|NLRX1_HUMAN-DECOY		1
448	SH3 and multiple ankyrin repeat domains protein 1 OS=Homo sapiens GN=SHANK1 PE=1 SV=2	SHAN1_HUMAN		1
449	O95347|SMC2_HUMAN-DECOY	O95347|SMC2_HUMAN-DECOY		1
450	Protein FAM91A1 OS=Homo sapiens GN=FAM91A1 PE=1 SV=3	F91A1_HUMAN		1		1
451	La-related protein 4B OS=Homo sapiens GN=LARP4B PE=1 SV=3	LAR4B_HUMAN		1		2
452	Serine palmitoyltransferase 1 OS=Homo sapiens GN=SPTLC1 PE=1 SV=1	SPTC1_HUMAN		1
453	Threonine--tRNA ligase, mitochondrial OS=Homo sapiens GN=TARS2 PE=1 SV=1	SYTM_HUMAN		1
454	Sorting nexin-9 OS=Homo sapiens GN=SNX9 PE=1 SV=1	SNX9_HUMAN		1
455	Q9H0J4|QRIC2_HUMAN-DECOY	Q9H0J4|QRIC2_HUMAN-DECOY		1
456	Serine/arginine-rich splicing factor 2 OS=Homo sapiens GN=SRSF2 PE=1 SV=4	SRSF2_HUMAN		1
457	HBS1-like protein OS=Homo sapiens GN=HBS1L PE=1 SV=1	HBS1L_HUMAN		1
458	Macrophage migration inhibitory factor OS=Homo sapiens GN=MIF PE=1 SV=4	MIF_HUMAN		1
459	Tapasin OS=Homo sapiens GN=TAPBP PE=1 SV=1	TPSN_HUMAN		1		5
460	Reticulon-3 OS=Homo sapiens GN=RTN3 PE=1 SV=2	RTN3_HUMAN		1
461	AP-2 complex subunit beta OS=Homo sapiens GN=AP2B1 PE=1 SV=1	AP2B1_HUMAN		1	5	5
462	Q6NXP0|EFC12_HUMAN-DECOY	Q6NXP0|EFC12_HUMAN-DECOY		1
463	Bifunctional 3'-phosphoadenosine 5'-phosphosulfate synthase 1 OS=Homo sapiens GN=PAPSS1 PE=1 SV=2	PAPS1_HUMAN		1
464	RNA-binding protein 39 OS=Homo sapiens GN=RBM39 PE=1 SV=2	RBM39_HUMAN		1		1
465	AP-2 complex subunit alpha-1 OS=Homo sapiens GN=AP2A1 PE=1 SV=3	AP2A1_HUMAN		1
466	Polycystic kidney disease 2-like 1 protein OS=Homo sapiens GN=PKD2L1 PE=1 SV=1	PK2L1_HUMAN		1
467	Laminin subunit beta-3 OS=Homo sapiens GN=LAMB3 PE=1 SV=1	LAMB3_HUMAN		1
468	Cytochrome c oxidase subunit 6C OS=Homo sapiens GN=COX6C PE=1 SV=2	COX6C_HUMAN		1
469	Cytoskeleton-associated protein 4 OS=Homo sapiens GN=CKAP4 PE=1 SV=2	CKAP4_HUMAN		1		3
470	Q70EL1|UBP54_HUMAN-DECOY	Q70EL1|UBP54_HUMAN-DECOY		1
471	Histone deacetylase 2 OS=Homo sapiens GN=HDAC2 PE=1 SV=2	HDAC2_HUMAN		1	2
472	Q9H6S3|ES8L2_HUMAN-DECOY	Q9H6S3|ES8L2_HUMAN-DECOY		1		1
473	ATP-binding cassette sub-family F member 3 OS=Homo sapiens GN=ABCF3 PE=1 SV=2	ABCF3_HUMAN		1		1
474	Actin-related protein 2/3 complex subunit 3 OS=Homo sapiens GN=ARPC3 PE=1 SV=3	ARPC3_HUMAN		1
475	Adipocyte plasma membrane-associated protein OS=Homo sapiens GN=APMAP PE=1 SV=2	APMAP_HUMAN		1
476	Immunoglobulin heavy variable 3-73 OS=Homo sapiens GN=IGHV3-73 PE=3 SV=1	HV373_HUMAN		1
477	Protein YIPF3 OS=Homo sapiens GN=YIPF3 PE=1 SV=1	YIPF3_HUMAN		1
478	N-lysine methyltransferase SMYD2 OS=Homo sapiens GN=SMYD2 PE=1 SV=2	SMYD2_HUMAN		1
479	Activator of 90 kDa heat shock protein ATPase homolog 1 OS=Homo sapiens GN=AHSA1 PE=1 SV=1	AHSA1_HUMAN		1		2
480	Q9H4E7|DEFI6_HUMAN-DECOY	Q9H4E7|DEFI6_HUMAN-DECOY		1
481	O43264|ZW10_HUMAN-DECOY	O43264|ZW10_HUMAN-DECOY		1
482	Q9ULL4|PLXB3_HUMAN-DECOY	Q9ULL4|PLXB3_HUMAN-DECOY		1
483	Corneodesmosin OS=Homo sapiens GN=CDSN PE=1 SV=3	CDSN_HUMAN		1		1
484	Cysteine and histidine-rich domain-containing protein 1 OS=Homo sapiens GN=CHORDC1 PE=1 SV=2	CHRD1_HUMAN		1
485	Ribosome maturation protein SBDS OS=Homo sapiens GN=SBDS PE=1 SV=4	SBDS_HUMAN		1
486	Q96DG6|CMBL_HUMAN-DECOY	Q96DG6|CMBL_HUMAN-DECOY		1
487	Casein kinase II subunit beta OS=Homo sapiens GN=CSNK2B PE=1 SV=1	CSK2B_HUMAN		1
488	ATP-dependent RNA helicase DHX29 OS=Homo sapiens GN=DHX29 PE=1 SV=2	DHX29_HUMAN		1
489	Arginine and glutamate-rich protein 1 OS=Homo sapiens GN=ARGLU1 PE=1 SV=1	ARGL1_HUMAN		1	1
490	E3 ubiquitin-protein ligase ARIH2 OS=Homo sapiens GN=ARIH2 PE=1 SV=1	ARI2_HUMAN		1
491	Serine/arginine-rich splicing factor 3 OS=Homo sapiens GN=SRSF3 PE=1 SV=1	SRSF3_HUMAN		1
492	Small nuclear ribonucleoprotein-associated proteins B and B' OS=Homo sapiens GN=SNRPB PE=1 SV=2	RSMB_HUMAN		1
493	Q14997|PSME4_HUMAN-DECOY	Q14997|PSME4_HUMAN-DECOY		1
494	Splicing factor U2AF 65 kDa subunit OS=Homo sapiens GN=U2AF2 PE=1 SV=4	U2AF2_HUMAN		1
495	Actin-related protein 3B OS=Homo sapiens GN=ACTR3B PE=2 SV=1	ARP3B_HUMAN		1
496	ATP-binding cassette sub-family E member 1 OS=Homo sapiens GN=ABCE1 PE=1 SV=1	ABCE1_HUMAN		1
497	Non-specific lipid-transfer protein OS=Homo sapiens GN=SCP2 PE=1 SV=2	NLTP_HUMAN		1
498	Inhibitor of nuclear factor kappa-B kinase subunit alpha OS=Homo sapiens GN=CHUK PE=1 SV=2	IKKA_HUMAN		1
499	Guanine nucleotide-binding protein subunit alpha-13 OS=Homo sapiens GN=GNA13 PE=1 SV=2	GNA13_HUMAN		1
500	Cyclin-dependent-like kinase 5 OS=Homo sapiens GN=CDK5 PE=1 SV=3	CDK5_HUMAN		1
501	Putative E3 ubiquitin-protein ligase UBR7 OS=Homo sapiens GN=UBR7 PE=1 SV=2	UBR7_HUMAN		1		1
502	HEAT repeat-containing protein 5A OS=Homo sapiens GN=HEATR5A PE=1 SV=2	HTR5A_HUMAN		1
503	Translocator protein OS=Homo sapiens GN=TSPO PE=1 SV=3	TSPO_HUMAN		1
504	Proteasome subunit alpha type-1 OS=Homo sapiens GN=PSMA1 PE=1 SV=1	PSA1_HUMAN		1		1
505	Fragile X mental retardation syndrome-related protein 1 OS=Homo sapiens GN=FXR1 PE=1 SV=3	FXR1_HUMAN		1	1	1
506	Tyrosine-protein phosphatase non-receptor type 12 OS=Homo sapiens GN=PTPN12 PE=1 SV=3	PTN12_HUMAN		1	1
507	Endoplasmic reticulum aminopeptidase 1 OS=Homo sapiens GN=ERAP1 PE=1 SV=3	ERAP1_HUMAN		1	4	2
508	TBC1 domain family member 9B OS=Homo sapiens GN=TBC1D9B PE=1 SV=3	TBC9B_HUMAN		1
509	Ribosomal protein S6 kinase alpha-3 OS=Homo sapiens GN=RPS6KA3 PE=1 SV=1	KS6A3_HUMAN		1	1	2
510	Importin-11 OS=Homo sapiens GN=IPO11 PE=1 SV=1	IPO11_HUMAN		1	1
511	Dihydropyrimidinase-related protein 2 OS=Homo sapiens GN=DPYSL2 PE=1 SV=1	DPYL2_HUMAN		1	5
512	TraB domain-containing protein OS=Homo sapiens GN=TRABD PE=1 SV=1	TRABD_HUMAN		1
513	O95198|KLHL2_HUMAN-DECOY	O95198|KLHL2_HUMAN-DECOY		1
514	Dolichol-phosphate mannosyltransferase subunit 1 OS=Homo sapiens GN=DPM1 PE=1 SV=1	DPM1_HUMAN		1
515	ATP synthase subunit delta, mitochondrial OS=Homo sapiens GN=ATP5D PE=1 SV=2	ATPD_HUMAN		1	1	2
516	Lipoma-preferred partner OS=Homo sapiens GN=LPP PE=1 SV=1	LPP_HUMAN		1
517	Protein cramped-like OS=Homo sapiens GN=CRAMP1 PE=1 SV=3	CRML_HUMAN		1
518	Neutral cholesterol ester hydrolase 1 OS=Homo sapiens GN=NCEH1 PE=1 SV=3	NCEH1_HUMAN		1	5
519	O14578|CTRO_HUMAN-DECOY	O14578|CTRO_HUMAN-DECOY		1
520	DNA primase large subunit OS=Homo sapiens GN=PRIM2 PE=1 SV=2	PRI2_HUMAN		1
521	Catalase OS=Homo sapiens GN=CAT PE=1 SV=3	CATA_HUMAN		1	4	4
522	Q13190|STX5_HUMAN-DECOY	Q13190|STX5_HUMAN-DECOY		1
523	Protein LSM14 homolog B OS=Homo sapiens GN=LSM14B PE=1 SV=1	LS14B_HUMAN		1
524	AP2-associated protein kinase 1 OS=Homo sapiens GN=AAK1 PE=1 SV=3	AAK1_HUMAN		1	1
525	DNA ligase 1 OS=Homo sapiens GN=LIG1 PE=1 SV=1	DNLI1_HUMAN		1	1	1
526	UDP-N-acetylglucosamine--dolichyl-phosphate N-acetylglucosaminephosphotransferase OS=Homo sapiens GN=DPAGT1 PE=1 SV=2	GPT_HUMAN		1
527	X-ray repair cross-complementing protein 6 OS=Homo sapiens GN=XRCC6 PE=1 SV=2	XRCC6_HUMAN		1	3	5
528	KIF1-binding protein OS=Homo sapiens GN=KIF1BP PE=1 SV=1	KBP_HUMAN		1
529	Golgin subfamily A member 4 OS=Homo sapiens GN=GOLGA4 PE=1 SV=1	GOGA4_HUMAN		1
530	Ancient ubiquitous protein 1 OS=Homo sapiens GN=AUP1 PE=1 SV=1	AUP1_HUMAN		1		1
531	Methylcrotonoyl-CoA carboxylase subunit alpha, mitochondrial OS=Homo sapiens GN=MCCC1 PE=1 SV=3	MCCA_HUMAN		1
532	Transmembrane protein 126A OS=Homo sapiens GN=TMEM126A PE=1 SV=1	T126A_HUMAN		1
533	3-hydroxyisobutyryl-CoA hydrolase, mitochondrial OS=Homo sapiens GN=HIBCH PE=1 SV=2	HIBCH_HUMAN		1
534	Leucine-rich repeat and calponin homology domain-containing protein 4 OS=Homo sapiens GN=LRCH4 PE=1 SV=2	LRCH4_HUMAN		1
535	Cathepsin B OS=Homo sapiens GN=CTSB PE=1 SV=3	CATB_HUMAN		1	1	2
536	DNA-directed RNA polymerase II subunit RPB3 OS=Homo sapiens GN=POLR2C PE=1 SV=2	RPB3_HUMAN		1
537	Krev interaction trapped protein 1 OS=Homo sapiens GN=KRIT1 PE=1 SV=2	KRIT1_HUMAN		1
538	Q6V0I7|FAT4_HUMAN-DECOY	Q6V0I7|FAT4_HUMAN-DECOY		1
539	Peroxisomal multifunctional enzyme type 2 OS=Homo sapiens GN=HSD17B4 PE=1 SV=3	DHB4_HUMAN		1	1	1
540	ELAV-like protein 1 OS=Homo sapiens GN=ELAVL1 PE=1 SV=2	ELAV1_HUMAN		1
541	Arf-GAP with Rho-GAP domain, ANK repeat and PH domain-containing protein 1 OS=Homo sapiens GN=ARAP1 PE=1 SV=3	ARAP1_HUMAN		1	1
542	Mitogen-activated protein kinase 3 OS=Homo sapiens GN=MAPK3 PE=1 SV=4	MK03_HUMAN		1		2
543	Replication factor C subunit 4 OS=Homo sapiens GN=RFC4 PE=1 SV=2	RFC4_HUMAN		1
544	ER membrane protein complex subunit 8 OS=Homo sapiens GN=EMC8 PE=1 SV=1	EMC8_HUMAN		1
545	Suprabasin OS=Homo sapiens GN=SBSN PE=1 SV=2	SBSN_HUMAN		1	1	2
546	Protein FAM98A OS=Homo sapiens GN=FAM98A PE=1 SV=1	FA98A_HUMAN		1
547	Queuine tRNA-ribosyltransferase accessory subunit 2 OS=Homo sapiens GN=QTRT2 PE=1 SV=1	QTRT2_HUMAN		1		1
548	Plakophilin-1 OS=Homo sapiens GN=PKP1 PE=1 SV=2	PKP1_HUMAN		1		3
549	Metallothionein-1M OS=Homo sapiens GN=MT1M PE=3 SV=2	MT1M_HUMAN		1	1	1
550	Vasodilator-stimulated phosphoprotein OS=Homo sapiens GN=VASP PE=1 SV=3	VASP_HUMAN		1	1
551	Cytochrome c oxidase subunit 7A2, mitochondrial OS=Homo sapiens GN=COX7A2 PE=1 SV=1	CX7A2_HUMAN		1		2
552	Small nuclear ribonucleoprotein E OS=Homo sapiens GN=SNRPE PE=1 SV=1	RUXE_HUMAN		1
553	LanC-like protein 1 OS=Homo sapiens GN=LANCL1 PE=1 SV=1	LANC1_HUMAN		1	1
554	Elongator complex protein 1 OS=Homo sapiens GN=IKBKAP PE=1 SV=3	ELP1_HUMAN		1
555	Serine/threonine-protein phosphatase 2A 55 kDa regulatory subunit B delta isoform OS=Homo sapiens GN=PPP2R2D PE=2 SV=1	2ABD_HUMAN		1	1	1
556	DNA-directed RNA polymerases I, II, and III subunit RPABC1 OS=Homo sapiens GN=POLR2E PE=1 SV=4	RPAB1_HUMAN		1
557	Transmembrane protein 70, mitochondrial OS=Homo sapiens GN=TMEM70 PE=1 SV=2	TMM70_HUMAN		1
558	Protein YIPF5 OS=Homo sapiens GN=YIPF5 PE=1 SV=1	YIPF5_HUMAN		1	1	1
559	P02751|FINC_HUMAN-DECOY	P02751|FINC_HUMAN-DECOY		1
560	Ubiquitin carboxyl-terminal hydrolase 7 OS=Homo sapiens GN=USP7 PE=1 SV=2	UBP7_HUMAN		1
561	Splicing factor 3B subunit 6 OS=Homo sapiens GN=SF3B6 PE=1 SV=1	SF3B6_HUMAN		1	1	1
562	Cytoplasmic dynein 1 intermediate chain 2 OS=Homo sapiens GN=DYNC1I2 PE=1 SV=3	DC1I2_HUMAN		1	2	4
563	Vesicle-associated membrane protein-associated protein A OS=Homo sapiens GN=VAPA PE=1 SV=3	VAPA_HUMAN		1
564	Clathrin light chain A OS=Homo sapiens GN=CLTA PE=1 SV=1	CLCA_HUMAN		1	2	3
565	Mitochondrial inner membrane protein OXA1L OS=Homo sapiens GN=OXA1L PE=1 SV=3	OXA1L_HUMAN		1
566	Engulfment and cell motility protein 2 OS=Homo sapiens GN=ELMO2 PE=1 SV=2	ELMO2_HUMAN		1
567	Thioredoxin domain-containing protein 5 OS=Homo sapiens GN=TXNDC5 PE=1 SV=2	TXND5_HUMAN		1	2	6
568	Q14571|ITPR2_HUMAN-DECOY	Q14571|ITPR2_HUMAN-DECOY		1	1
569	E3 ubiquitin-protein ligase HECTD3 OS=Homo sapiens GN=HECTD3 PE=1 SV=1	HECD3_HUMAN		1		1
570	Annexin A5 OS=Homo sapiens GN=ANXA5 PE=1 SV=2	ANXA5_HUMAN		1	10	8
571	LisH domain-containing protein ARMC9 OS=Homo sapiens GN=ARMC9 PE=1 SV=2	ARMC9_HUMAN		1
572	Myoglobin OS=Homo sapiens GN=MB PE=1 SV=2	MYG_HUMAN		1	2	2
573	Q16825|PTN21_HUMAN-DECOY	Q16825|PTN21_HUMAN-DECOY		1
574	UPF0505 protein C16orf62 OS=Homo sapiens GN=C16orf62 PE=1 SV=2	CP062_HUMAN		1
575	Serine/threonine-protein phosphatase 2A catalytic subunit alpha isoform OS=Homo sapiens GN=PPP2CA PE=1 SV=1	PP2AA_HUMAN		1	2	7
576	Drebrin OS=Homo sapiens GN=DBN1 PE=1 SV=4	DREB_HUMAN		1		1
577	39S ribosomal protein L10, mitochondrial OS=Homo sapiens GN=MRPL10 PE=1 SV=3	RM10_HUMAN		1	1	1
578	Caveolin-1 OS=Homo sapiens GN=CAV1 PE=1 SV=4	CAV1_HUMAN		1
579	Sorbitol dehydrogenase OS=Homo sapiens GN=SORD PE=1 SV=4	DHSO_HUMAN		1		1
580	Lysophospholipid acyltransferase 5 OS=Homo sapiens GN=LPCAT3 PE=1 SV=1	MBOA5_HUMAN		1
581	Thymidylate kinase OS=Homo sapiens GN=DTYMK PE=1 SV=4	KTHY_HUMAN		1	3	1
582	Mucosa-associated lymphoid tissue lymphoma translocation protein 1 OS=Homo sapiens GN=MALT1 PE=1 SV=1	MALT1_HUMAN		1
583	Golgi to ER traffic protein 4 homolog OS=Homo sapiens GN=GET4 PE=1 SV=1	GET4_HUMAN		1		1
584	NCK-interacting protein with SH3 domain OS=Homo sapiens GN=NCKIPSD PE=1 SV=1	SPN90_HUMAN		1
585	Zinc finger protein ZPR1 OS=Homo sapiens GN=ZPR1 PE=1 SV=1	ZPR1_HUMAN		1		1
586	Tetratricopeptide repeat protein 27 OS=Homo sapiens GN=TTC27 PE=1 SV=1	TTC27_HUMAN		1
587	Fructose-bisphosphate aldolase A OS=Homo sapiens GN=ALDOA PE=1 SV=2	ALDOA_HUMAN		1	1	3
588	Zinc finger protein 622 OS=Homo sapiens GN=ZNF622 PE=1 SV=1	ZN622_HUMAN		1
589	40S ribosomal protein S7 OS=Homo sapiens GN=RPS7 PE=1 SV=1	RS7_HUMAN		1	7	7
590	Serine/arginine-rich splicing factor 1 OS=Homo sapiens GN=SRSF1 PE=1 SV=2	SRSF1_HUMAN		1
591	Calmegin OS=Homo sapiens GN=CLGN PE=1 SV=1	CLGN_HUMAN		1	1	1
592	DNA excision repair protein ERCC-6-like OS=Homo sapiens GN=ERCC6L PE=1 SV=1	ERC6L_HUMAN		1		1
593	60S ribosomal protein L13a OS=Homo sapiens GN=RPL13A PE=1 SV=2	RL13A_HUMAN		1	2	2
594	Arachidonate 12-lipoxygenase, 12R-type OS=Homo sapiens GN=ALOX12B PE=1 SV=1	LX12B_HUMAN		1
595	Serine/arginine-rich splicing factor 4 OS=Homo sapiens GN=SRSF4 PE=1 SV=2	SRSF4_HUMAN		1
596	Rab-like protein 3 OS=Homo sapiens GN=RABL3 PE=1 SV=1	RABL3_HUMAN		1
597	Stress-induced-phosphoprotein 1 OS=Homo sapiens GN=STIP1 PE=1 SV=1	STIP1_HUMAN		1
598	2,4-dienoyl-CoA reductase, mitochondrial OS=Homo sapiens GN=DECR1 PE=1 SV=1	DECR_HUMAN		1
599	Anaphase-promoting complex subunit 7 OS=Homo sapiens GN=ANAPC7 PE=1 SV=4	APC7_HUMAN		1
600	Non-syndromic hearing impairment protein 5 OS=Homo sapiens GN=DFNA5 PE=1 SV=2	DFNA5_HUMAN		1
601	N-acetylserotonin O-methyltransferase-like protein OS=Homo sapiens GN=ASMTL PE=1 SV=3	ASML_HUMAN		1
602	Deoxyribose-phosphate aldolase OS=Homo sapiens GN=DERA PE=1 SV=2	DEOC_HUMAN		1
603	Lamin-B1 OS=Homo sapiens GN=LMNB1 PE=1 SV=2	LMNB1_HUMAN		1
604	Phosphomevalonate kinase OS=Homo sapiens GN=PMVK PE=1 SV=3	PMVK_HUMAN		1	1
605	Brefeldin A-inhibited guanine nucleotide-exchange protein 2 OS=Homo sapiens GN=ARFGEF2 PE=1 SV=3	BIG2_HUMAN		1	1	1
606	SWI/SNF-related matrix-associated actin-dependent regulator of chromatin subfamily E member 1 OS=Homo sapiens GN=SMARCE1 PE=1 SV=2	SMCE1_HUMAN		1
607	Inorganic pyrophosphatase OS=Homo sapiens GN=PPA1 PE=1 SV=2	IPYR_HUMAN		1		2
608	Adenylate kinase 4, mitochondrial OS=Homo sapiens GN=AK4 PE=1 SV=1	KAD4_HUMAN		1	2
609	Ras and Rab interactor 1 OS=Homo sapiens GN=RIN1 PE=1 SV=4	RIN1_HUMAN		1		1
610	Importin subunit alpha-7 OS=Homo sapiens GN=KPNA6 PE=1 SV=1	IMA7_HUMAN		1
611	Schlafen family member 5 OS=Homo sapiens GN=SLFN5 PE=1 SV=1	SLFN5_HUMAN		1
612	Paraspeckle component 1 OS=Homo sapiens GN=PSPC1 PE=1 SV=1	PSPC1_HUMAN		1
613	Probable ATP-dependent RNA helicase DDX20 OS=Homo sapiens GN=DDX20 PE=1 SV=2	DDX20_HUMAN		1
614	E3 UFM1-protein ligase 1 OS=Homo sapiens GN=UFL1 PE=1 SV=2	UFL1_HUMAN		1
615	RAF proto-oncogene serine/threonine-protein kinase OS=Homo sapiens GN=RAF1 PE=1 SV=1	RAF1_HUMAN		1
616	DNA-directed RNA polymerase II subunit RPB1 OS=Homo sapiens GN=POLR2A PE=1 SV=2	RPB1_HUMAN		1
617	Bleomycin hydrolase OS=Homo sapiens GN=BLMH PE=1 SV=1	BLMH_HUMAN		1	1	1
618	Protein NDRG3 OS=Homo sapiens GN=NDRG3 PE=1 SV=2	NDRG3_HUMAN		1
619	40S ribosomal protein S16 OS=Homo sapiens GN=RPS16 PE=1 SV=2	RS16_HUMAN		1	3	2
620	Nucleoporin NUP188 homolog OS=Homo sapiens GN=NUP188 PE=1 SV=1	NU188_HUMAN		1
621	Prosaposin OS=Homo sapiens GN=PSAP PE=1 SV=2	SAP_HUMAN		1	2	6
622	General transcription factor 3C polypeptide 4 OS=Homo sapiens GN=GTF3C4 PE=1 SV=2	TF3C4_HUMAN		1
623	Eukaryotic translation initiation factor 2 subunit 2 OS=Homo sapiens GN=EIF2S2 PE=1 SV=2	IF2B_HUMAN		1	2	2
624	m-AAA protease-interacting protein 1, mitochondrial OS=Homo sapiens GN=C2orf47 PE=1 SV=1	MAIP1_HUMAN		1	1	1
625	Signal recognition particle 14 kDa protein OS=Homo sapiens GN=SRP14 PE=1 SV=2	SRP14_HUMAN		1	1	2
626	Prolactin-inducible protein OS=Homo sapiens GN=PIP PE=1 SV=1	PIP_HUMAN		1	5	5
627	LIM domain and actin-binding protein 1 OS=Homo sapiens GN=LIMA1 PE=1 SV=1	LIMA1_HUMAN		1	2	5
628	Kinetochore-associated protein 1 OS=Homo sapiens GN=KNTC1 PE=1 SV=1	KNTC1_HUMAN		1
629	Splicing factor 3B subunit 2 OS=Homo sapiens GN=SF3B2 PE=1 SV=2	SF3B2_HUMAN		1	1	1
630	Proteasome subunit beta type-6 OS=Homo sapiens GN=PSMB6 PE=1 SV=4	PSB6_HUMAN		1
631	Acidic leucine-rich nuclear phosphoprotein 32 family member E OS=Homo sapiens GN=ANP32E PE=1 SV=1	AN32E_HUMAN		1
632	Methyltransferase-like protein 2B OS=Homo sapiens GN=METTL2B PE=1 SV=3	MET2B_HUMAN		1
633	DnaJ homolog subfamily B member 4 OS=Homo sapiens GN=DNAJB4 PE=1 SV=1	DNJB4_HUMAN		1
634	Conserved oligomeric Golgi complex subunit 3 OS=Homo sapiens GN=COG3 PE=1 SV=3	COG3_HUMAN		1		1
635	39S ribosomal protein L11, mitochondrial OS=Homo sapiens GN=MRPL11 PE=1 SV=1	RM11_HUMAN		1
636	LETM1 and EF-hand domain-containing protein 1, mitochondrial OS=Homo sapiens GN=LETM1 PE=1 SV=1	LETM1_HUMAN		1	1	2
637	ADP-ribosylation factor-like protein 6-interacting protein 1 OS=Homo sapiens GN=ARL6IP1 PE=1 SV=2	AR6P1_HUMAN		1	1
638	Protein S100-A7 OS=Homo sapiens GN=S100A7 PE=1 SV=4	S10A7_HUMAN		1
639	Dynamin-1-like protein OS=Homo sapiens GN=DNM1L PE=1 SV=2	DNM1L_HUMAN		1	1	2
640	Protein FAM45A OS=Homo sapiens GN=FAM45A PE=2 SV=1	FA45A_HUMAN		1		1
641	Annexin A7 OS=Homo sapiens GN=ANXA7 PE=1 SV=3	ANXA7_HUMAN		1	1	2
642	Inositol 1,4,5-trisphosphate receptor type 3 OS=Homo sapiens GN=ITPR3 PE=1 SV=2	ITPR3_HUMAN		1
643	SHC SH2 domain-binding protein 1 OS=Homo sapiens GN=SHCBP1 PE=1 SV=3	SHCBP_HUMAN		1
644	Signal transducer and activator of transcription 3 OS=Homo sapiens GN=STAT3 PE=1 SV=2	STAT3_HUMAN		1	3	2
645	5'-AMP-activated protein kinase subunit gamma-1 OS=Homo sapiens GN=PRKAG1 PE=1 SV=1	AAKG1_HUMAN		1
646	Aryl hydrocarbon receptor OS=Homo sapiens GN=AHR PE=1 SV=2	AHR_HUMAN		1
647	All-trans-retinol 13,14-reductase OS=Homo sapiens GN=RETSAT PE=1 SV=2	RETST_HUMAN		1
648	Inosine triphosphate pyrophosphatase OS=Homo sapiens GN=ITPA PE=1 SV=2	ITPA_HUMAN		1
649	Dynein heavy chain 8, axonemal OS=Homo sapiens GN=DNAH8 PE=1 SV=2	DYH8_HUMAN		1		2
650	Uncharacterized protein C1orf106 OS=Homo sapiens GN=C1orf106 PE=2 SV=2	CA106_HUMAN		1
651	60S ribosomal protein L15 OS=Homo sapiens GN=RPL15 PE=1 SV=2	RL15_HUMAN		1	2	1
652	ARF GTPase-activating protein GIT1 OS=Homo sapiens GN=GIT1 PE=1 SV=2	GIT1_HUMAN		1	2	1
653	Nucleosome assembly protein 1-like 1 OS=Homo sapiens GN=NAP1L1 PE=1 SV=1	NP1L1_HUMAN		1	3	4
654	Cytochrome c oxidase subunit 2 OS=Homo sapiens GN=MT-CO2 PE=1 SV=1	COX2_HUMAN		1	1	3
655	Malignant T-cell-amplified sequence 1 OS=Homo sapiens GN=MCTS1 PE=1 SV=1	MCTS1_HUMAN		1	1	3
656	Magnesium transporter protein 1 OS=Homo sapiens GN=MAGT1 PE=1 SV=1	MAGT1_HUMAN		1
657	BRCA2 and CDKN1A-interacting protein OS=Homo sapiens GN=BCCIP PE=1 SV=1	BCCIP_HUMAN		1	2	3
658	Ig lambda-3 chain C regions OS=Homo sapiens GN=IGLC3 PE=1 SV=1	LAC3_HUMAN		1	1	2
659	Phosphomannomutase 2 OS=Homo sapiens GN=PMM2 PE=1 SV=1	PMM2_HUMAN		1
660	Splicing factor 3B subunit 3 OS=Homo sapiens GN=SF3B3 PE=1 SV=4	SF3B3_HUMAN		1	1	1
661	60S ribosomal protein L14 OS=Homo sapiens GN=RPL14 PE=1 SV=4	RL14_HUMAN		1	1	2
662	Heterogeneous nuclear ribonucleoprotein A0 OS=Homo sapiens GN=HNRNPA0 PE=1 SV=1	ROA0_HUMAN		1	1
663	Vacuolar protein sorting-associated protein 4B OS=Homo sapiens GN=VPS4B PE=1 SV=2	VPS4B_HUMAN		1		1
664	ADP-sugar pyrophosphatase OS=Homo sapiens GN=NUDT5 PE=1 SV=1	NUDT5_HUMAN		1
665	Chromosome-associated kinesin KIF4A OS=Homo sapiens GN=KIF4A PE=1 SV=3	KIF4A_HUMAN		1
666	Histone-binding protein RBBP7 OS=Homo sapiens GN=RBBP7 PE=1 SV=1	RBBP7_HUMAN		1	2	4
667	Serpin B12 OS=Homo sapiens GN=SERPINB12 PE=1 SV=1	SPB12_HUMAN		1	1
668	Immunoglobulin kappa variable 4-1 OS=Homo sapiens GN=IGKV4-1 PE=1 SV=1	KV401_HUMAN		1
669	Small nuclear ribonucleoprotein Sm D3 OS=Homo sapiens GN=SNRPD3 PE=1 SV=1	SMD3_HUMAN		1
670	Probable leucine--tRNA ligase, mitochondrial OS=Homo sapiens GN=LARS2 PE=1 SV=2	SYLM_HUMAN		1
671	Four and a half LIM domains protein 1 OS=Homo sapiens GN=FHL1 PE=1 SV=4	FHL1_HUMAN		1	1
672	Small nuclear ribonucleoprotein G OS=Homo sapiens GN=SNRPG PE=1 SV=1	RUXG_HUMAN		1
673	Pyruvate carboxylase, mitochondrial OS=Homo sapiens GN=PC PE=1 SV=2	PYC_HUMAN		1
674	Cytoskeleton-associated protein 5 OS=Homo sapiens GN=CKAP5 PE=1 SV=3	CKAP5_HUMAN		1	6	7
675	Caspase-3 OS=Homo sapiens GN=CASP3 PE=1 SV=2	CASP3_HUMAN		1	2	3
676	Signal peptidase complex subunit 3 OS=Homo sapiens GN=SPCS3 PE=1 SV=1	SPCS3_HUMAN		1	2	1
677	Protein S100-A14 OS=Homo sapiens GN=S100A14 PE=1 SV=1	S10AE_HUMAN		1	2	2
678	Interferon-induced, double-stranded RNA-activated protein kinase OS=Homo sapiens GN=EIF2AK2 PE=1 SV=2	E2AK2_HUMAN		1	1	1
679	RUN and FYVE domain-containing protein 1 OS=Homo sapiens GN=RUFY1 PE=1 SV=2	RUFY1_HUMAN		1	2	1
680	Spartin OS=Homo sapiens GN=SPG20 PE=1 SV=1	SPG20_HUMAN		1
681	Histone-arginine methyltransferase CARM1 OS=Homo sapiens GN=CARM1 PE=1 SV=3	CARM1_HUMAN		1	1	2
682	Mitotic checkpoint protein BUB3 OS=Homo sapiens GN=BUB3 PE=1 SV=1	BUB3_HUMAN		1	2	4
683	Protein FAM65A OS=Homo sapiens GN=FAM65A PE=1 SV=1	FA65A_HUMAN		1		1
684	Heterogeneous nuclear ribonucleoprotein A3 OS=Homo sapiens GN=HNRNPA3 PE=1 SV=2	ROA3_HUMAN		1
685	Transmembrane 9 superfamily member 4 OS=Homo sapiens GN=TM9SF4 PE=1 SV=2	TM9S4_HUMAN		1	1	2
686	Dihydrolipoyllysine-residue succinyltransferase component of 2-oxoglutarate dehydrogenase complex, mitochondrial OS=Homo sapiens GN=DLST PE=1 SV=4	ODO2_HUMAN		1
687	E3 ubiquitin-protein ligase HUWE1 OS=Homo sapiens GN=HUWE1 PE=1 SV=3	HUWE1_HUMAN		1	26	10
688	Nuclear pore complex protein Nup205 OS=Homo sapiens GN=NUP205 PE=1 SV=3	NU205_HUMAN		1
689	26S proteasome non-ATPase regulatory subunit 7 OS=Homo sapiens GN=PSMD7 PE=1 SV=2	PSMD7_HUMAN		1	1	2
690	Succinate--CoA ligase [ADP/GDP-forming] subunit alpha, mitochondrial OS=Homo sapiens GN=SUCLG1 PE=1 SV=4	SUCA_HUMAN		1	4	4
691	Histidine triad nucleotide-binding protein 1 OS=Homo sapiens GN=HINT1 PE=1 SV=2	HINT1_HUMAN		1	1
692	Muscleblind-like protein 2 OS=Homo sapiens GN=MBNL2 PE=1 SV=2	MBNL2_HUMAN		1	1
693	Rho guanine nucleotide exchange factor 2 OS=Homo sapiens GN=ARHGEF2 PE=1 SV=4	ARHG2_HUMAN		1	4	1
694	ATP synthase subunit O, mitochondrial OS=Homo sapiens GN=ATP5O PE=1 SV=1	ATPO_HUMAN		1	6	3
695	Probable ATP-dependent RNA helicase DDX46 OS=Homo sapiens GN=DDX46 PE=1 SV=2	DDX46_HUMAN		1	1	1
696	Four and a half LIM domains protein 2 OS=Homo sapiens GN=FHL2 PE=1 SV=3	FHL2_HUMAN		1
697	Ethylmalonyl-CoA decarboxylase OS=Homo sapiens GN=ECHDC1 PE=1 SV=2	ECHD1_HUMAN		1
698	4-trimethylaminobutyraldehyde dehydrogenase OS=Homo sapiens GN=ALDH9A1 PE=1 SV=3	AL9A1_HUMAN		1
699	LIM and senescent cell antigen-like-containing domain protein 1 OS=Homo sapiens GN=LIMS1 PE=1 SV=4	LIMS1_HUMAN		1
700	Serpin B3 OS=Homo sapiens GN=SERPINB3 PE=1 SV=2	SPB3_HUMAN		1
701	Splicing factor 3B subunit 1 OS=Homo sapiens GN=SF3B1 PE=1 SV=3	SF3B1_HUMAN		1	11	10
702	Protein kinase C alpha type OS=Homo sapiens GN=PRKCA PE=1 SV=4	KPCA_HUMAN		1	1
703	Protein TBRG4 OS=Homo sapiens GN=TBRG4 PE=1 SV=1	TBRG4_HUMAN		1
704	60S ribosomal protein L28 OS=Homo sapiens GN=RPL28 PE=1 SV=3	RL28_HUMAN		1	2	2
705	Titin OS=Homo sapiens GN=TTN PE=1 SV=4	TITIN_HUMAN		1
706	Ras-related protein Rab-6A OS=Homo sapiens GN=RAB6A PE=1 SV=3	RAB6A_HUMAN		1
707	Zinc transporter SLC39A7 OS=Homo sapiens GN=SLC39A7 PE=1 SV=2	S39A7_HUMAN		2		1
708	Ras-related protein Rap-1b-like protein OS=Homo sapiens PE=2 SV=1	RP1BL_HUMAN		2		1
709	Pyroglutamyl-peptidase 1 OS=Homo sapiens GN=PGPEP1 PE=1 SV=1	PGPI_HUMAN		2
710	Cyclin-dependent kinase 2 OS=Homo sapiens GN=CDK2 PE=1 SV=2	CDK2_HUMAN (+1)		1
711	Ras-related protein Rab-14 OS=Homo sapiens GN=RAB14 PE=1 SV=4	RAB14_HUMAN		1
712	ATP synthase subunit a OS=Homo sapiens GN=MT-ATP6 PE=1 SV=1	ATP6_HUMAN		2
713	Dehydrogenase/reductase SDR family member 4 OS=Homo sapiens GN=DHRS4 PE=1 SV=3	DHRS4_HUMAN		2
714	Microtubule-associated serine/threonine-protein kinase 2 OS=Homo sapiens GN=MAST2 PE=1 SV=2	MAST2_HUMAN		1
715	Oligosaccharyltransferase complex subunit OSTC OS=Homo sapiens GN=OSTC PE=1 SV=1	OSTC_HUMAN		2	1	1
716	DNA repair protein RAD50 OS=Homo sapiens GN=RAD50 PE=1 SV=1	RAD50_HUMAN		2		1
717	Cytoplasmic aconitate hydratase OS=Homo sapiens GN=ACO1 PE=1 SV=3	ACOC_HUMAN		2	1	2
718	ATP-dependent zinc metalloprotease YME1L1 OS=Homo sapiens GN=YME1L1 PE=1 SV=2	YMEL1_HUMAN		2
719	Q9Y5A6|ZSC21_HUMAN-DECOY	Q9Y5A6|ZSC21_HUMAN-DECOY		2
720	Q9P281|BAHC1_HUMAN-DECOY	Q9P281|BAHC1_HUMAN-DECOY		2
721	Bifunctional UDP-N-acetylglucosamine 2-epimerase/N-acetylmannosamine kinase OS=Homo sapiens GN=GNE PE=1 SV=1	GLCNE_HUMAN		2
722	Dolichyl-diphosphooligosaccharide--protein glycosyltransferase subunit DAD1 OS=Homo sapiens GN=DAD1 PE=1 SV=3	DAD1_HUMAN		2	3	2
723	Methylthioribose-1-phosphate isomerase OS=Homo sapiens GN=MRI1 PE=1 SV=1	MTNA_HUMAN		2
724	Cleavage and polyadenylation specificity factor subunit 6 OS=Homo sapiens GN=CPSF6 PE=1 SV=2	CPSF6_HUMAN		2		1
725	Spermatogenesis-associated protein 5 OS=Homo sapiens GN=SPATA5 PE=1 SV=3	SPAT5_HUMAN		1	1
726	Splicing factor, proline- and glutamine-rich OS=Homo sapiens GN=SFPQ PE=1 SV=2	SFPQ_HUMAN		1	1	1
727	40S ribosomal protein S20 OS=Homo sapiens GN=RPS20 PE=1 SV=1	RS20_HUMAN		2	4	1
728	1-acyl-sn-glycerol-3-phosphate acyltransferase alpha OS=Homo sapiens GN=AGPAT1 PE=1 SV=2	PLCA_HUMAN		2	1	2
729	Immunoglobulin kappa variable 3-15 OS=Homo sapiens GN=IGKV3-15 PE=1 SV=2	KV315_HUMAN (+1)		2
730	Mitofusin-1 OS=Homo sapiens GN=MFN1 PE=1 SV=2	MFN1_HUMAN		2
731	Cornifin-B OS=Homo sapiens GN=SPRR1B PE=1 SV=2	SPR1B_HUMAN		2	1
732	Mitochondrial import receptor subunit TOM70 OS=Homo sapiens GN=TOMM70 PE=1 SV=1	TOM70_HUMAN		2	2	4
733	Importin-4 OS=Homo sapiens GN=IPO4 PE=1 SV=2	IPO4_HUMAN		2	3	6
734	ATP-binding cassette sub-family D member 3 OS=Homo sapiens GN=ABCD3 PE=1 SV=1	ABCD3_HUMAN		2		1
735	Ubiquitin-like modifier-activating enzyme ATG7 OS=Homo sapiens GN=ATG7 PE=1 SV=1	ATG7_HUMAN		2	2
736	Small nuclear ribonucleoprotein F OS=Homo sapiens GN=SNRPF PE=1 SV=1	RUXF_HUMAN		2	1	2
737	Lysocardiolipin acyltransferase 1 OS=Homo sapiens GN=LCLAT1 PE=1 SV=1	LCLT1_HUMAN		2	1
738	60S ribosomal protein L27a OS=Homo sapiens GN=RPL27A PE=1 SV=2	RL27A_HUMAN		2
739	Beta-catenin-like protein 1 OS=Homo sapiens GN=CTNNBL1 PE=1 SV=1	CTBL1_HUMAN		2
740	Bis(5'-nucleosyl)-tetraphosphatase [asymmetrical] OS=Homo sapiens GN=NUDT2 PE=1 SV=3	AP4A_HUMAN		2
741	ATP synthase subunit e, mitochondrial OS=Homo sapiens GN=ATP5I PE=1 SV=2	ATP5I_HUMAN		2	1	1
742	Eukaryotic translation initiation factor 6 OS=Homo sapiens GN=EIF6 PE=1 SV=1	IF6_HUMAN		2		2
743	Adenylosuccinate lyase OS=Homo sapiens GN=ADSL PE=1 SV=2	PUR8_HUMAN		2
744	Lipase maturation factor 2 OS=Homo sapiens GN=LMF2 PE=1 SV=2	LMF2_HUMAN		2		2
745	ATP-binding cassette sub-family B member 7, mitochondrial OS=Homo sapiens GN=ABCB7 PE=1 SV=2	ABCB7_HUMAN		2
746	Polypyrimidine tract-binding protein 1 OS=Homo sapiens GN=PTBP1 PE=1 SV=1	PTBP1_HUMAN		2	2	2
747	Multifunctional protein ADE2 OS=Homo sapiens GN=PAICS PE=1 SV=3	PUR6_HUMAN		2
748	Acylglycerol kinase, mitochondrial OS=Homo sapiens GN=AGK PE=1 SV=2	AGK_HUMAN		2
749	Developmentally-regulated GTP-binding protein 2 OS=Homo sapiens GN=DRG2 PE=1 SV=1	DRG2_HUMAN		2
750	ADP-ribosylation factor-like protein 8B OS=Homo sapiens GN=ARL8B PE=1 SV=1	ARL8B_HUMAN		2		1
751	Gasdermin-A OS=Homo sapiens GN=GSDMA PE=1 SV=4	GSDMA_HUMAN		2	2	2
752	7-dehydrocholesterol reductase OS=Homo sapiens GN=DHCR7 PE=1 SV=1	DHCR7_HUMAN		2	2	1
753	Polyadenylate-binding protein 1 OS=Homo sapiens GN=PABPC1 PE=1 SV=2	PABP1_HUMAN		2	1	5
754	60S ribosomal protein L27 OS=Homo sapiens GN=RPL27 PE=1 SV=2	RL27_HUMAN		2	3	2
755	60S acidic ribosomal protein P1 OS=Homo sapiens GN=RPLP1 PE=1 SV=1	RLA1_HUMAN		2
756	Protein transport protein Sec23B OS=Homo sapiens GN=SEC23B PE=1 SV=2	SC23B_HUMAN		1	2	2
757	Signal recognition particle 19 kDa protein OS=Homo sapiens GN=SRP19 PE=1 SV=3	SRP19_HUMAN		2	1	2
758	Zinc finger protein-like 1 OS=Homo sapiens GN=ZFPL1 PE=1 SV=2	ZFPL1_HUMAN		2
759	Transmembrane protein 97 OS=Homo sapiens GN=TMEM97 PE=1 SV=1	TMM97_HUMAN		2		2
760	Phosphatidate cytidylyltransferase 2 OS=Homo sapiens GN=CDS2 PE=1 SV=1	CDS2_HUMAN		2	1	2
761	Cysteine desulfurase, mitochondrial OS=Homo sapiens GN=NFS1 PE=1 SV=3	NFS1_HUMAN		2	1	1
762	ATP-citrate synthase OS=Homo sapiens GN=ACLY PE=1 SV=3	ACLY_HUMAN		2	22	20
763	DnaJ homolog subfamily B member 11 OS=Homo sapiens GN=DNAJB11 PE=1 SV=1	DJB11_HUMAN		2	1	1
764	SEC23-interacting protein OS=Homo sapiens GN=SEC23IP PE=1 SV=1	S23IP_HUMAN		2
765	Basigin OS=Homo sapiens GN=BSG PE=1 SV=2	BASI_HUMAN		2	4	2
766	Tripeptidyl-peptidase 2 OS=Homo sapiens GN=TPP2 PE=1 SV=4	TPP2_HUMAN		2
767	26S proteasome non-ATPase regulatory subunit 9 OS=Homo sapiens GN=PSMD9 PE=1 SV=3	PSMD9_HUMAN		2	1
768	DNA replication licensing factor MCM2 OS=Homo sapiens GN=MCM2 PE=1 SV=4	MCM2_HUMAN		2
769	GTPase-activating protein and VPS9 domain-containing protein 1 OS=Homo sapiens GN=GAPVD1 PE=1 SV=2	GAPD1_HUMAN		2	2
770	Elongation of very long chain fatty acids protein 5 OS=Homo sapiens GN=ELOVL5 PE=1 SV=1	ELOV5_HUMAN		2	1	1
771	26S proteasome non-ATPase regulatory subunit 10 OS=Homo sapiens GN=PSMD10 PE=1 SV=1	PSD10_HUMAN		2	2	2
772	ADP-ribosylation factor GTPase-activating protein 2 OS=Homo sapiens GN=ARFGAP2 PE=1 SV=1	ARFG2_HUMAN		2	1	1
773	Malate dehydrogenase, mitochondrial OS=Homo sapiens GN=MDH2 PE=1 SV=3	MDHM_HUMAN		2	3	8
774	Protein pelota homolog OS=Homo sapiens GN=PELO PE=1 SV=2	PELO_HUMAN		2	1	1
775	Small proline-rich protein 2A OS=Homo sapiens GN=SPRR2A PE=1 SV=1	SPR2A_HUMAN (+4)		2	2
776	Adenosine 3'-phospho 5'-phosphosulfate transporter 1 OS=Homo sapiens GN=SLC35B2 PE=1 SV=1	S35B2_HUMAN		2		1
777	Ubiquitin-like protein 5 OS=Homo sapiens GN=UBL5 PE=1 SV=1	UBL5_HUMAN		2
778	Protein S100-A4 OS=Homo sapiens GN=S100A4 PE=1 SV=1	S10A4_HUMAN		2
779	S-phase kinase-associated protein 1 OS=Homo sapiens GN=SKP1 PE=1 SV=2	SKP1_HUMAN		2	1	1
780	Serine/threonine-protein kinase 4 OS=Homo sapiens GN=STK4 PE=1 SV=2	STK4_HUMAN		2
781	Eukaryotic translation initiation factor 4E OS=Homo sapiens GN=EIF4E PE=1 SV=2	IF4E_HUMAN		2	2	3
782	60S ribosomal protein L7a OS=Homo sapiens GN=RPL7A PE=1 SV=2	RL7A_HUMAN		2	3	2
783	RNA-binding protein 14 OS=Homo sapiens GN=RBM14 PE=1 SV=2	RBM14_HUMAN		2
784	40S ribosomal protein S2 OS=Homo sapiens GN=RPS2 PE=1 SV=2	RS2_HUMAN		2	6	10
785	CDGSH iron-sulfur domain-containing protein 1 OS=Homo sapiens GN=CISD1 PE=1 SV=1	CISD1_HUMAN		2
786	Translation initiation factor eIF-2B subunit epsilon OS=Homo sapiens GN=EIF2B5 PE=1 SV=3	EI2BE_HUMAN		2		1
787	COP9 signalosome complex subunit 3 OS=Homo sapiens GN=COPS3 PE=1 SV=3	CSN3_HUMAN		2	4	2
788	Eukaryotic translation initiation factor 3 subunit M OS=Homo sapiens GN=EIF3M PE=1 SV=1	EIF3M_HUMAN		2	1	6
789	WD repeat and HMG-box DNA-binding protein 1 OS=Homo sapiens GN=WDHD1 PE=1 SV=1	WDHD1_HUMAN		2
790	Eukaryotic translation initiation factor 3 subunit H OS=Homo sapiens GN=EIF3H PE=1 SV=1	EIF3H_HUMAN		2	5	10
791	Protein disulfide-isomerase OS=Homo sapiens GN=P4HB PE=1 SV=3	PDIA1_HUMAN		2		2
792	Prohibitin OS=Homo sapiens GN=PHB PE=1 SV=1	PHB_HUMAN		2
793	Actin-related protein 2 OS=Homo sapiens GN=ACTR2 PE=1 SV=1	ARP2_HUMAN		2	1
794	Zinc finger MIZ domain-containing protein 1 OS=Homo sapiens GN=ZMIZ1 PE=1 SV=3	ZMIZ1_HUMAN		2
795	Pumilio homolog 2 OS=Homo sapiens GN=PUM2 PE=1 SV=2	PUM2_HUMAN		2
796	UMP-CMP kinase OS=Homo sapiens GN=CMPK1 PE=1 SV=3	KCY_HUMAN		2	4	3
797	60S ribosomal protein L19 OS=Homo sapiens GN=RPL19 PE=1 SV=1	RL19_HUMAN		2	2	1
798	DNA-directed RNA polymerases I, II, and III subunit RPABC3 OS=Homo sapiens GN=POLR2H PE=1 SV=4	RPAB3_HUMAN		2	1	2
799	Serine dehydratase-like OS=Homo sapiens GN=SDSL PE=1 SV=1	SDSL_HUMAN		2		1
800	SRA stem-loop-interacting RNA-binding protein, mitochondrial OS=Homo sapiens GN=SLIRP PE=1 SV=1	SLIRP_HUMAN		2
801	40S ribosomal protein S28 OS=Homo sapiens GN=RPS28 PE=1 SV=1	RS28_HUMAN		2
802	Ras-related protein R-Ras2 OS=Homo sapiens GN=RRAS2 PE=1 SV=1	RRAS2_HUMAN		2	3	1
803	Melanoma-associated antigen D2 OS=Homo sapiens GN=MAGED2 PE=1 SV=2	MAGD2_HUMAN		2	9	5
804	Protein disulfide-isomerase A3 OS=Homo sapiens GN=PDIA3 PE=1 SV=4	PDIA3_HUMAN		2	16	19
805	Protein diaphanous homolog 3 OS=Homo sapiens GN=DIAPH3 PE=1 SV=4	DIAP3_HUMAN		2		1
806	S-adenosylmethionine synthase isoform type-2 OS=Homo sapiens GN=MAT2A PE=1 SV=1	METK2_HUMAN		2	1	2
807	Ubiquitin-protein ligase E3C OS=Homo sapiens GN=UBE3C PE=1 SV=3	UBE3C_HUMAN		2	2	2
808	Alpha-parvin OS=Homo sapiens GN=PARVA PE=1 SV=1	PARVA_HUMAN		2	3	3
809	Ras-related protein Rab-32 OS=Homo sapiens GN=RAB32 PE=1 SV=3	RAB32_HUMAN		2	1	1
810	C-terminal-binding protein 1 OS=Homo sapiens GN=CTBP1 PE=1 SV=2	CTBP1_HUMAN		2		2
811	Fermitin family homolog 2 OS=Homo sapiens GN=FERMT2 PE=1 SV=1	FERM2_HUMAN		2
812	Skin-specific protein 32 OS=Homo sapiens GN=XP32 PE=1 SV=1	XP32_HUMAN		2	3	5
813	DnaJ homolog subfamily C member 7 OS=Homo sapiens GN=DNAJC7 PE=1 SV=2	DNJC7_HUMAN		2	1	2
814	La-related protein 4 OS=Homo sapiens GN=LARP4 PE=1 SV=3	LARP4_HUMAN		2		1
815	Hemoglobin subunit alpha OS=Homo sapiens GN=HBA1 PE=1 SV=2	HBA_HUMAN		2	16	5
816	Glutathione S-transferase kappa 1 OS=Homo sapiens GN=GSTK1 PE=1 SV=3	GSTK1_HUMAN		2	1	1
817	Deubiquitinating protein VCIP135 OS=Homo sapiens GN=VCPIP1 PE=1 SV=2	VCIP1_HUMAN		2
818	Protein FAM98B OS=Homo sapiens GN=FAM98B PE=1 SV=1	FA98B_HUMAN		2
819	Aspartyl/asparaginyl beta-hydroxylase OS=Homo sapiens GN=ASPH PE=1 SV=3	ASPH_HUMAN		2	3	1
820	Protein unc-13 homolog D OS=Homo sapiens GN=UNC13D PE=1 SV=1	UN13D_HUMAN		2
821	Vacuolar protein sorting-associated protein 51 homolog OS=Homo sapiens GN=VPS51 PE=1 SV=2	VPS51_HUMAN		2		1
822	60S ribosomal protein L6 OS=Homo sapiens GN=RPL6 PE=1 SV=3	RL6_HUMAN		2	3	6
823	60S ribosomal protein L22 OS=Homo sapiens GN=RPL22 PE=1 SV=2	RL22_HUMAN		2	1	2
824	Protein argonaute-2 OS=Homo sapiens GN=AGO2 PE=1 SV=3	AGO2_HUMAN		2
825	Tropomyosin alpha-4 chain OS=Homo sapiens GN=TPM4 PE=1 SV=3	TPM4_HUMAN		2	2	1
826	Lamina-associated polypeptide 2, isoform alpha OS=Homo sapiens GN=TMPO PE=1 SV=2	LAP2A_HUMAN		2	1
827	Atlastin-2 OS=Homo sapiens GN=ATL2 PE=1 SV=2	ATLA2_HUMAN		2
828	Platelet-activating factor acetylhydrolase IB subunit gamma OS=Homo sapiens GN=PAFAH1B3 PE=1 SV=1	PA1B3_HUMAN		2
829	60S ribosomal protein L10 OS=Homo sapiens GN=RPL10 PE=1 SV=4	RL10_HUMAN		2	3	4
830	Desmocollin-1 OS=Homo sapiens GN=DSC1 PE=1 SV=2	DSC1_HUMAN		2	5	1
831	Isocitrate dehydrogenase [NAD] subunit gamma, mitochondrial OS=Homo sapiens GN=IDH3G PE=1 SV=1	IDH3G_HUMAN		2
832	Sjoegren syndrome/scleroderma autoantigen 1 OS=Homo sapiens GN=SSSCA1 PE=1 SV=1	SSA27_HUMAN		2
833	Ubiquitin-like protein ISG15 OS=Homo sapiens GN=ISG15 PE=1 SV=5	ISG15_HUMAN		2		3
834	Protein S100-A11 OS=Homo sapiens GN=S100A11 PE=1 SV=2	S10AB_HUMAN		2	3	2
835	Proteasomal ubiquitin receptor ADRM1 OS=Homo sapiens GN=ADRM1 PE=1 SV=2	ADRM1_HUMAN		2	2	2
836	Signal peptidase complex catalytic subunit SEC11A OS=Homo sapiens GN=SEC11A PE=1 SV=1	SC11A_HUMAN		2	2	2
837	Uridine 5'-monophosphate synthase OS=Homo sapiens GN=UMPS PE=1 SV=1	UMPS_HUMAN		2	2	2
838	NADH dehydrogenase [ubiquinone] 1 alpha subcomplex subunit 10, mitochondrial OS=Homo sapiens GN=NDUFA10 PE=1 SV=1	NDUAA_HUMAN		2
839	Wolframin OS=Homo sapiens GN=WFS1 PE=1 SV=2	WFS1_HUMAN		2	7
840	Protein disulfide-isomerase TMX3 OS=Homo sapiens GN=TMX3 PE=1 SV=2	TMX3_HUMAN		2	1	1
841	28S ribosomal protein S29, mitochondrial OS=Homo sapiens GN=DAP3 PE=1 SV=1	RT29_HUMAN		2	2	2
842	Beta-2-microglobulin OS=Homo sapiens GN=B2M PE=1 SV=1	B2MG_HUMAN		2	3	3
843	Ras GTPase-activating-like protein IQGAP3 OS=Homo sapiens GN=IQGAP3 PE=1 SV=2	IQGA3_HUMAN		2
844	Eukaryotic translation initiation factor 3 subunit B OS=Homo sapiens GN=EIF3B PE=1 SV=3	EIF3B_HUMAN		2	9	13
845	Neutral alpha-glucosidase AB OS=Homo sapiens GN=GANAB PE=1 SV=3	GANAB_HUMAN		2	6	7
846	40S ribosomal protein S18 OS=Homo sapiens GN=RPS18 PE=1 SV=3	RS18_HUMAN		2	5	3
847	Fatty acid desaturase 2 OS=Homo sapiens GN=FADS2 PE=1 SV=1	FADS2_HUMAN		2
848	Arginase-1 OS=Homo sapiens GN=ARG1 PE=1 SV=2	ARGI1_HUMAN		2	2	1
849	Kinesin-like protein KIF2C OS=Homo sapiens GN=KIF2C PE=1 SV=2	KIF2C_HUMAN		2	1	1
850	Transcription elongation factor B polypeptide 1 OS=Homo sapiens GN=TCEB1 PE=1 SV=1	ELOC_HUMAN		2	25	9
851	Isocitrate dehydrogenase [NADP] cytoplasmic OS=Homo sapiens GN=IDH1 PE=1 SV=2	IDHC_HUMAN		2	8	1
852	Succinate dehydrogenase [ubiquinone] iron-sulfur subunit, mitochondrial OS=Homo sapiens GN=SDHB PE=1 SV=3	SDHB_HUMAN		2
853	Cleavage and polyadenylation specificity factor subunit 5 OS=Homo sapiens GN=NUDT21 PE=1 SV=1	CPSF5_HUMAN		2
854	Unconventional myosin-Ib OS=Homo sapiens GN=MYO1B PE=1 SV=3	MYO1B_HUMAN		2
855	Sodium/potassium-transporting ATPase subunit beta-1 OS=Homo sapiens GN=ATP1B1 PE=1 SV=1	AT1B1_HUMAN		2	2	4
856	Spermidine synthase OS=Homo sapiens GN=SRM PE=1 SV=1	SPEE_HUMAN		2		3
857	Exportin-T OS=Homo sapiens GN=XPOT PE=1 SV=2	XPOT_HUMAN		2	1
858	26S proteasome non-ATPase regulatory subunit 8 OS=Homo sapiens GN=PSMD8 PE=1 SV=2	PSMD8_HUMAN		2	3	2
859	Filaggrin OS=Homo sapiens GN=FLG PE=1 SV=3	FILA_HUMAN		2	2	2
860	Eukaryotic translation elongation factor 1 epsilon-1 OS=Homo sapiens GN=EEF1E1 PE=1 SV=1	MCA3_HUMAN		2		1
861	ATP-binding cassette sub-family F member 2 OS=Homo sapiens GN=ABCF2 PE=1 SV=2	ABCF2_HUMAN		2
862	Calmodulin OS=Homo sapiens GN=CALM1 PE=1 SV=2	CALM_HUMAN		2	3
863	Fatty acid-binding protein, epidermal OS=Homo sapiens GN=FABP5 PE=1 SV=3	FABP5_HUMAN		2	2	2
864	Probable cytosolic iron-sulfur protein assembly protein CIAO1 OS=Homo sapiens GN=CIAO1 PE=1 SV=1	CIAO1_HUMAN		2	1	1
865	Protein FAM49B OS=Homo sapiens GN=FAM49B PE=1 SV=1	FA49B_HUMAN		2
866	40S ribosomal protein S13 OS=Homo sapiens GN=RPS13 PE=1 SV=2	RS13_HUMAN		2	3	4
867	ATP synthase F(0) complex subunit B1, mitochondrial OS=Homo sapiens GN=ATP5F1 PE=1 SV=2	AT5F1_HUMAN		2	3	3
868	40S ribosomal protein S9 OS=Homo sapiens GN=RPS9 PE=1 SV=3	RS9_HUMAN		2	7	3
869	Eukaryotic translation initiation factor 3 subunit C OS=Homo sapiens GN=EIF3C PE=1 SV=1	EIF3C_HUMAN		2	7	7
870	Prostaglandin E synthase 3 OS=Homo sapiens GN=PTGES3 PE=1 SV=1	TEBP_HUMAN		2	1	4
871	Dehydrogenase/reductase SDR family member 1 OS=Homo sapiens GN=DHRS1 PE=1 SV=1	DHRS1_HUMAN		2
872	CD97 antigen OS=Homo sapiens GN=CD97 PE=1 SV=4	CD97_HUMAN		2	3	2
873	Elongation factor 1-beta OS=Homo sapiens GN=EEF1B2 PE=1 SV=3	EF1B_HUMAN		2	8	8
874	Thioredoxin-related transmembrane protein 1 OS=Homo sapiens GN=TMX1 PE=1 SV=1	TMX1_HUMAN		2	4	2
875	Calcium/calmodulin-dependent protein kinase type II subunit delta OS=Homo sapiens GN=CAMK2D PE=1 SV=3	KCC2D_HUMAN		2		2
876	Mitochondrial import inner membrane translocase subunit TIM50 OS=Homo sapiens GN=TIMM50 PE=1 SV=2	TIM50_HUMAN		2	1	5
877	40S ribosomal protein S10 OS=Homo sapiens GN=RPS10 PE=1 SV=1	RS10_HUMAN		2	4	5
878	GTP-binding nuclear protein Ran OS=Homo sapiens GN=RAN PE=1 SV=3	RAN_HUMAN		2	6	4
879	Glutamate dehydrogenase 1, mitochondrial OS=Homo sapiens GN=GLUD1 PE=1 SV=2	DHE3_HUMAN		2
880	ATPase ASNA1 OS=Homo sapiens GN=ASNA1 PE=1 SV=2	ASNA_HUMAN		2	3	4
881	Importin subunit alpha-4 OS=Homo sapiens GN=KPNA3 PE=1 SV=2	IMA4_HUMAN		2		4
882	Uroporphyrinogen decarboxylase OS=Homo sapiens GN=UROD PE=1 SV=2	DCUP_HUMAN		2
883	Far upstream element-binding protein 2 OS=Homo sapiens GN=KHSRP PE=1 SV=4	FUBP2_HUMAN		2		2
884	Programmed cell death protein 6 OS=Homo sapiens GN=PDCD6 PE=1 SV=1	PDCD6_HUMAN		2
885	E3 ubiquitin-protein ligase UBR4 OS=Homo sapiens GN=UBR4 PE=1 SV=1	UBR4_HUMAN		2	4	2
886	Eukaryotic translation initiation factor 3 subunit I OS=Homo sapiens GN=EIF3I PE=1 SV=1	EIF3I_HUMAN		2	8	7
887	Guanine nucleotide-binding protein G(I)/G(S)/G(T) subunit beta-2 OS=Homo sapiens GN=GNB2 PE=1 SV=3	GBB2_HUMAN		2	4	6
888	Structural maintenance of chromosomes protein 4 OS=Homo sapiens GN=SMC4 PE=1 SV=2	SMC4_HUMAN		2	7	3
889	Dynamin-like 120 kDa protein, mitochondrial OS=Homo sapiens GN=OPA1 PE=1 SV=3	OPA1_HUMAN		2
890	Talin-1 OS=Homo sapiens GN=TLN1 PE=1 SV=3	TLN1_HUMAN		2	4	6
891	Copine-3 OS=Homo sapiens GN=CPNE3 PE=1 SV=1	CPNE3_HUMAN		2	2	1
892	Translocon-associated protein subunit gamma OS=Homo sapiens GN=SSR3 PE=1 SV=1	SSRG_HUMAN		3	1	1
893	Guanine nucleotide-binding protein subunit alpha-11 OS=Homo sapiens GN=GNA11 PE=1 SV=2	GNA11_HUMAN		2		1
894	Beta-centractin OS=Homo sapiens GN=ACTR1B PE=1 SV=1	ACTY_HUMAN		1
895	Immunoglobulin heavy variable 1-69 OS=Homo sapiens GN=IGHV1-69 PE=1 SV=2	HV169_HUMAN		3
896	Long-chain-fatty-acid--CoA ligase 1 OS=Homo sapiens GN=ACSL1 PE=1 SV=1	ACSL1_HUMAN		1
897	L-lactate dehydrogenase B chain OS=Homo sapiens GN=LDHB PE=1 SV=2	LDHB_HUMAN		2	1
898	Protein S100-A9 OS=Homo sapiens GN=S100A9 PE=1 SV=1	S10A9_HUMAN		3	3	3
899	Erlin-1 OS=Homo sapiens GN=ERLIN1 PE=1 SV=1	ERLN1_HUMAN		1	1	1
900	Dehydrogenase/reductase SDR family member 7B OS=Homo sapiens GN=DHRS7B PE=1 SV=2	DRS7B_HUMAN		3	1	1
901	Calmodulin-like protein 5 OS=Homo sapiens GN=CALML5 PE=1 SV=2	CALL5_HUMAN		3	5	4
902	AH receptor-interacting protein OS=Homo sapiens GN=AIP PE=1 SV=2	AIP_HUMAN		3	2	4
903	Thioredoxin domain-containing protein 17 OS=Homo sapiens GN=TXNDC17 PE=1 SV=1	TXD17_HUMAN		3	1	1
904	GTP-binding protein SAR1b OS=Homo sapiens GN=SAR1B PE=1 SV=1	SAR1B_HUMAN		2
905	Transmembrane emp24 domain-containing protein 10 OS=Homo sapiens GN=TMED10 PE=1 SV=2	TMEDA_HUMAN		3
906	Delta(24)-sterol reductase OS=Homo sapiens GN=DHCR24 PE=1 SV=2	DHC24_HUMAN		3
907	26S proteasome non-ATPase regulatory subunit 14 OS=Homo sapiens GN=PSMD14 PE=1 SV=1	PSDE_HUMAN		3	1	4
908	Thioredoxin OS=Homo sapiens GN=TXN PE=1 SV=3	THIO_HUMAN		3	3	3
909	Elongation of very long chain fatty acids protein 1 OS=Homo sapiens GN=ELOVL1 PE=1 SV=1	ELOV1_HUMAN		3	2
910	Aminoacyl tRNA synthase complex-interacting multifunctional protein 2 OS=Homo sapiens GN=AIMP2 PE=1 SV=2	AIMP2_HUMAN		3	1	1
911	ER membrane protein complex subunit 2 OS=Homo sapiens GN=EMC2 PE=1 SV=1	EMC2_HUMAN		3	1	1
912	E3 ubiquitin-protein ligase KCMF1 OS=Homo sapiens GN=KCMF1 PE=1 SV=2	KCMF1_HUMAN		3		2
913	Heterogeneous nuclear ribonucleoprotein H3 OS=Homo sapiens GN=HNRNPH3 PE=1 SV=2	HNRH3_HUMAN		2		2
914	Sulfide:quinone oxidoreductase, mitochondrial OS=Homo sapiens GN=SQRDL PE=1 SV=1	SQRD_HUMAN		3	3	2
915	Alpha-soluble NSF attachment protein OS=Homo sapiens GN=NAPA PE=1 SV=3	SNAA_HUMAN		3	5	3
916	Normal mucosa of esophagus-specific gene 1 protein OS=Homo sapiens GN=NMES1 PE=2 SV=1	NMES1_HUMAN		3		2
917	Multifunctional methyltransferase subunit TRM112-like protein OS=Homo sapiens GN=TRMT112 PE=1 SV=1	TR112_HUMAN		3	1	1
918	ARF GTPase-activating protein GIT2 OS=Homo sapiens GN=GIT2 PE=1 SV=2	GIT2_HUMAN		3
919	60S ribosomal protein L8 OS=Homo sapiens GN=RPL8 PE=1 SV=2	RL8_HUMAN		3	3	3
920	Ubiquitin carboxyl-terminal hydrolase 5 OS=Homo sapiens GN=USP5 PE=1 SV=2	UBP5_HUMAN		3	9	6
921	Clathrin light chain B OS=Homo sapiens GN=CLTB PE=1 SV=1	CLCB_HUMAN		3	1	2
922	Alcohol dehydrogenase class-3 OS=Homo sapiens GN=ADH5 PE=1 SV=4	ADHX_HUMAN		3	6	6
923	N-terminal kinase-like protein OS=Homo sapiens GN=SCYL1 PE=1 SV=1	SCYL1_HUMAN		3
924	Calcineurin B homologous protein 1 OS=Homo sapiens GN=CHP1 PE=1 SV=3	CHP1_HUMAN		3	2
925	Peroxiredoxin-2 OS=Homo sapiens GN=PRDX2 PE=1 SV=5	PRDX2_HUMAN		2	4	1
926	Endoplasmic reticulum resident protein 44 OS=Homo sapiens GN=ERP44 PE=1 SV=1	ERP44_HUMAN		3
927	Hippocalcin-like protein 1 OS=Homo sapiens GN=HPCAL1 PE=1 SV=3	HPCL1_HUMAN		3
928	Stomatin-like protein 2, mitochondrial OS=Homo sapiens GN=STOML2 PE=1 SV=1	STML2_HUMAN		3		4
929	Ras-related protein Rab-10 OS=Homo sapiens GN=RAB10 PE=1 SV=1	RAB10_HUMAN		1	1	1
930	Profilin-1 OS=Homo sapiens GN=PFN1 PE=1 SV=2	PROF1_HUMAN		3		4
931	40S ribosomal protein S14 OS=Homo sapiens GN=RPS14 PE=1 SV=3	RS14_HUMAN		3	3	2
932	Translocon-associated protein subunit alpha OS=Homo sapiens GN=SSR1 PE=1 SV=3	SSRA_HUMAN		3	4	5
933	Mitochondrial import receptor subunit TOM34 OS=Homo sapiens GN=TOMM34 PE=1 SV=2	TOM34_HUMAN		3		1
934	Serine--tRNA ligase, cytoplasmic OS=Homo sapiens GN=SARS PE=1 SV=3	SYSC_HUMAN		3		2
935	Condensin complex subunit 2 OS=Homo sapiens GN=NCAPH PE=1 SV=3	CND2_HUMAN		3	5	2
936	Sideroflexin-3 OS=Homo sapiens GN=SFXN3 PE=1 SV=3	SFXN3_HUMAN		3	1	1
937	Adenosine kinase OS=Homo sapiens GN=ADK PE=1 SV=2	ADK_HUMAN		3
938	Heterogeneous nuclear ribonucleoprotein D0 OS=Homo sapiens GN=HNRNPD PE=1 SV=1	HNRPD_HUMAN		3	7	3
939	Mannose-1-phosphate guanyltransferase alpha OS=Homo sapiens GN=GMPPA PE=1 SV=1	GMPPA_HUMAN		3
940	Acetolactate synthase-like protein OS=Homo sapiens GN=ILVBL PE=1 SV=2	ILVBL_HUMAN		3
941	Coatomer subunit beta' OS=Homo sapiens GN=COPB2 PE=1 SV=2	COPB2_HUMAN		3	6	2
942	Minor histocompatibility antigen H13 OS=Homo sapiens GN=HM13 PE=1 SV=1	HM13_HUMAN		3	4	6
943	Monofunctional C1-tetrahydrofolate synthase, mitochondrial OS=Homo sapiens GN=MTHFD1L PE=1 SV=1	C1TM_HUMAN		3
944	Ubiquitin carboxyl-terminal hydrolase isozyme L5 OS=Homo sapiens GN=UCHL5 PE=1 SV=3	UCHL5_HUMAN		3	2	2
945	V-type proton ATPase subunit H OS=Homo sapiens GN=ATP6V1H PE=1 SV=1	VATH_HUMAN		3	1	2
946	Protein unc-45 homolog A OS=Homo sapiens GN=UNC45A PE=1 SV=1	UN45A_HUMAN		3	1	3
947	Nicalin OS=Homo sapiens GN=NCLN PE=1 SV=2	NCLN_HUMAN		3		1
948	Signal recognition particle receptor subunit beta OS=Homo sapiens GN=SRPRB PE=1 SV=3	SRPRB_HUMAN		3	1
949	Pyrroline-5-carboxylate reductase 2 OS=Homo sapiens GN=PYCR2 PE=1 SV=1	P5CR2_HUMAN		3
950	COP9 signalosome complex subunit 1 OS=Homo sapiens GN=GPS1 PE=1 SV=4	CSN1_HUMAN		3	7	3
951	Protein transport protein Sec61 subunit alpha isoform 1 OS=Homo sapiens GN=SEC61A1 PE=1 SV=2	S61A1_HUMAN		3	2	1
952	60S ribosomal protein L38 OS=Homo sapiens GN=RPL38 PE=1 SV=2	RL38_HUMAN		3	2	1
953	Calcium load-activated calcium channel OS=Homo sapiens GN=TMCO1 PE=1 SV=1	TMCO1_HUMAN		3	1	1
954	40S ribosomal protein S4, X isoform OS=Homo sapiens GN=RPS4X PE=1 SV=2	RS4X_HUMAN		3	10	3
955	1,4-alpha-glucan-branching enzyme OS=Homo sapiens GN=GBE1 PE=1 SV=3	GLGB_HUMAN		3	8	4
956	Acyl-coenzyme A thioesterase 9, mitochondrial OS=Homo sapiens GN=ACOT9 PE=1 SV=2	ACOT9_HUMAN		3		2
957	Oxysterol-binding protein-related protein 9 OS=Homo sapiens GN=OSBPL9 PE=1 SV=2	OSBL9_HUMAN		3
958	DAZ-associated protein 1 OS=Homo sapiens GN=DAZAP1 PE=1 SV=1	DAZP1_HUMAN		3	1	2
959	Prostaglandin E synthase 2 OS=Homo sapiens GN=PTGES2 PE=1 SV=1	PGES2_HUMAN		3
960	PDZ domain-containing protein GIPC1 OS=Homo sapiens GN=GIPC1 PE=1 SV=2	GIPC1_HUMAN		3	2	3
961	AFG3-like protein 2 OS=Homo sapiens GN=AFG3L2 PE=1 SV=2	AFG32_HUMAN		3		5
962	Probable ATP-dependent RNA helicase DDX58 OS=Homo sapiens GN=DDX58 PE=1 SV=2	DDX58_HUMAN		3		4
963	26S proteasome non-ATPase regulatory subunit 4 OS=Homo sapiens GN=PSMD4 PE=1 SV=1	PSMD4_HUMAN		3	3	1
964	Pre-mRNA-processing-splicing factor 8 OS=Homo sapiens GN=PRPF8 PE=1 SV=2	PRP8_HUMAN		3
965	Antigen peptide transporter 1 OS=Homo sapiens GN=TAP1 PE=1 SV=2	TAP1_HUMAN		3		4
966	Aldehyde dehydrogenase family 16 member A1 OS=Homo sapiens GN=ALDH16A1 PE=1 SV=2	A16A1_HUMAN		3		1
967	DNA damage-binding protein 1 OS=Homo sapiens GN=DDB1 PE=1 SV=1	DDB1_HUMAN		3	23	4
968	Heterogeneous nuclear ribonucleoprotein U OS=Homo sapiens GN=HNRNPU PE=1 SV=6	HNRPU_HUMAN		3	8	7
969	Protein transport protein Sec31A OS=Homo sapiens GN=SEC31A PE=1 SV=3	SC31A_HUMAN		3	4	6
970	Annexin A6 OS=Homo sapiens GN=ANXA6 PE=1 SV=3	ANXA6_HUMAN		3	14	1
971	Lysine--tRNA ligase OS=Homo sapiens GN=KARS PE=1 SV=3	SYK_HUMAN		3	6	4
972	Structural maintenance of chromosomes protein 2 OS=Homo sapiens GN=SMC2 PE=1 SV=2	SMC2_HUMAN		3	7	4
973	Septin-9 OS=Homo sapiens GN=SEPT9 PE=1 SV=2	SEPT9_HUMAN		3	4	5
974	Succinate--CoA ligase [GDP-forming] subunit beta, mitochondrial OS=Homo sapiens GN=SUCLG2 PE=1 SV=2	SUCB2_HUMAN		3	6	6
975	Inorganic pyrophosphatase 2, mitochondrial OS=Homo sapiens GN=PPA2 PE=1 SV=2	IPYR2_HUMAN		3	3	4
976	Serine/threonine-protein phosphatase PP1-alpha catalytic subunit OS=Homo sapiens GN=PPP1CA PE=1 SV=1	PP1A_HUMAN		3	4	8
977	GTP-binding protein Rheb OS=Homo sapiens GN=RHEB PE=1 SV=1	RHEB_HUMAN		3	3
978	Hsp90 co-chaperone Cdc37 OS=Homo sapiens GN=CDC37 PE=1 SV=1	CDC37_HUMAN		3	1	5
979	Serine/threonine-protein phosphatase 4 regulatory subunit 1 OS=Homo sapiens GN=PPP4R1 PE=1 SV=1	PP4R1_HUMAN		3	1	3
980	Adenylate kinase isoenzyme 1 OS=Homo sapiens GN=AK1 PE=1 SV=3	KAD1_HUMAN		3		2
981	60S ribosomal protein L18 OS=Homo sapiens GN=RPL18 PE=1 SV=2	RL18_HUMAN		3	5	4
982	S-formylglutathione hydrolase OS=Homo sapiens GN=ESD PE=1 SV=2	ESTD_HUMAN		3		2
983	Condensin complex subunit 3 OS=Homo sapiens GN=NCAPG PE=1 SV=1	CND3_HUMAN		3	3	2
984	Nucleolysin TIAR OS=Homo sapiens GN=TIAL1 PE=1 SV=1	TIAR_HUMAN		3	3	2
985	Coatomer subunit zeta-1 OS=Homo sapiens GN=COPZ1 PE=1 SV=1	COPZ1_HUMAN		3	4	4
986	Coronin-7 OS=Homo sapiens GN=CORO7 PE=1 SV=2	CORO7_HUMAN		3		1
987	ADP-ribosylation factor-like protein 1 OS=Homo sapiens GN=ARL1 PE=1 SV=1	ARL1_HUMAN		3	1	1
988	Protein VAC14 homolog OS=Homo sapiens GN=VAC14 PE=1 SV=1	VAC14_HUMAN		3	1	1
989	N-alpha-acetyltransferase 10 OS=Homo sapiens GN=NAA10 PE=1 SV=1	NAA10_HUMAN		3	1	4
990	Rab3 GTPase-activating protein non-catalytic subunit OS=Homo sapiens GN=RAB3GAP2 PE=1 SV=1	RBGPR_HUMAN		3
991	Structural maintenance of chromosomes protein 3 OS=Homo sapiens GN=SMC3 PE=1 SV=2	SMC3_HUMAN		3
992	Replication factor C subunit 2 OS=Homo sapiens GN=RFC2 PE=1 SV=3	RFC2_HUMAN		3		2
993	Cytosolic acyl coenzyme A thioester hydrolase OS=Homo sapiens GN=ACOT7 PE=1 SV=3	BACH_HUMAN		3	1
994	Mitochondrial glutamate carrier 1 OS=Homo sapiens GN=SLC25A22 PE=1 SV=1	GHC1_HUMAN		3		2
995	ADP-ribosylation factor 6 OS=Homo sapiens GN=ARF6 PE=1 SV=2	ARF6_HUMAN		3
996	Acyl-CoA synthetase family member 2, mitochondrial OS=Homo sapiens GN=ACSF2 PE=1 SV=2	ACSF2_HUMAN		3		1
997	2',5'-phosphodiesterase 12 OS=Homo sapiens GN=PDE12 PE=1 SV=2	PDE12_HUMAN		3
998	STE20/SPS1-related proline-alanine-rich protein kinase OS=Homo sapiens GN=STK39 PE=1 SV=3	STK39_HUMAN		3		1
999	UBX domain-containing protein 1 OS=Homo sapiens GN=UBXN1 PE=1 SV=2	UBXN1_HUMAN		3	1
1000	Transportin-2 OS=Homo sapiens GN=TNPO2 PE=1 SV=3	TNPO2_HUMAN		2	2	1
1001	P29353|SHC1_HUMAN-DECOY	P29353|SHC1_HUMAN-DECOY		4
1002	Keratin, type I cuticular Ha6 OS=Homo sapiens GN=KRT36 PE=2 SV=1	KRT36_HUMAN		2
1003	Ras-related protein Rab-8A OS=Homo sapiens GN=RAB8A PE=1 SV=1	RAB8A_HUMAN		2
1004	Protein S100-A6 OS=Homo sapiens GN=S100A6 PE=1 SV=1	S10A6_HUMAN		4	1	1
1005	3-hydroxyacyl-CoA dehydrogenase type-2 OS=Homo sapiens GN=HSD17B10 PE=1 SV=3	HCD2_HUMAN		4	8	5
1006	Proteasome activator complex subunit 3 OS=Homo sapiens GN=PSME3 PE=1 SV=1	PSME3_HUMAN		4	1	4
1007	Signal peptidase complex subunit 2 OS=Homo sapiens GN=SPCS2 PE=1 SV=3	SPCS2_HUMAN		4	8	6
1008	ATP synthase subunit f, mitochondrial OS=Homo sapiens GN=ATP5J2 PE=1 SV=3	ATPK_HUMAN		4	1	1
1009	Actin-related protein 2/3 complex subunit 1B OS=Homo sapiens GN=ARPC1B PE=1 SV=3	ARC1B_HUMAN		4
1010	40S ribosomal protein S27 OS=Homo sapiens GN=RPS27 PE=1 SV=3	RS27_HUMAN		4	2	4
1011	Dynein assembly factor 5, axonemal OS=Homo sapiens GN=DNAAF5 PE=1 SV=4	DAAF5_HUMAN		4
1012	Eukaryotic translation initiation factor 3 subunit E OS=Homo sapiens GN=EIF3E PE=1 SV=1	EIF3E_HUMAN		4	3	7
1013	60S ribosomal protein L13 OS=Homo sapiens GN=RPL13 PE=1 SV=4	RL13_HUMAN		4	4	5
1014	Glutamate--cysteine ligase regulatory subunit OS=Homo sapiens GN=GCLM PE=1 SV=1	GSH0_HUMAN		4	2	3
1015	Proteasome subunit alpha type-7 OS=Homo sapiens GN=PSMA7 PE=1 SV=1	PSA7_HUMAN		4	1	5
1016	Tricarboxylate transport protein, mitochondrial OS=Homo sapiens GN=SLC25A1 PE=1 SV=2	TXTP_HUMAN		4		1
1017	40S ribosomal protein S6 OS=Homo sapiens GN=RPS6 PE=1 SV=1	RS6_HUMAN		4	4	7
1018	Dermcidin OS=Homo sapiens GN=DCD PE=1 SV=2	DCD_HUMAN		4	2	1
1019	Nuclear protein localization protein 4 homolog OS=Homo sapiens GN=NPLOC4 PE=1 SV=3	NPL4_HUMAN		4	1	1
1020	Mitochondrial dicarboxylate carrier OS=Homo sapiens GN=SLC25A10 PE=1 SV=2	DIC_HUMAN		4
1021	Glucose-6-phosphate 1-dehydrogenase OS=Homo sapiens GN=G6PD PE=1 SV=4	G6PD_HUMAN		4	19	11
1022	Elongation factor 1-delta OS=Homo sapiens GN=EEF1D PE=1 SV=5	EF1D_HUMAN		4	12	11
1023	Extended synaptotagmin-1 OS=Homo sapiens GN=ESYT1 PE=1 SV=1	ESYT1_HUMAN		4	10	6
1024	Large neutral amino acids transporter small subunit 1 OS=Homo sapiens GN=SLC7A5 PE=1 SV=2	LAT1_HUMAN		4	5	8
1025	Dolichyl-diphosphooligosaccharide--protein glycosyltransferase subunit STT3A OS=Homo sapiens GN=STT3A PE=1 SV=2	STT3A_HUMAN		4	4	5
1026	Protein PML OS=Homo sapiens GN=PML PE=1 SV=3	PML_HUMAN		4	2	6
1027	Destrin OS=Homo sapiens GN=DSTN PE=1 SV=3	DEST_HUMAN		4	5	6
1028	Eukaryotic translation initiation factor 5 OS=Homo sapiens GN=EIF5 PE=1 SV=2	IF5_HUMAN		4	2	4
1029	Cleft lip and palate transmembrane protein 1 OS=Homo sapiens GN=CLPTM1 PE=1 SV=1	CLPT1_HUMAN		4	3	3
1030	Dolichyl-diphosphooligosaccharide--protein glycosyltransferase 48 kDa subunit OS=Homo sapiens GN=DDOST PE=1 SV=4	OST48_HUMAN		4	3	2
1031	40S ribosomal protein S19 OS=Homo sapiens GN=RPS19 PE=1 SV=2	RS19_HUMAN		4	5	6
1032	Serine/threonine-protein phosphatase 6 regulatory subunit 3 OS=Homo sapiens GN=PPP6R3 PE=1 SV=2	PP6R3_HUMAN		4	1	7
1033	Caspase-14 OS=Homo sapiens GN=CASP14 PE=1 SV=2	CASPE_HUMAN		4	5	5
1034	Rho guanine nucleotide exchange factor 1 OS=Homo sapiens GN=ARHGEF1 PE=1 SV=2	ARHG1_HUMAN		4	4	3
1035	Staphylococcal nuclease domain-containing protein 1 OS=Homo sapiens GN=SND1 PE=1 SV=1	SND1_HUMAN		4	1	6
1036	Serine/threonine-protein phosphatase 2A 56 kDa regulatory subunit delta isoform OS=Homo sapiens GN=PPP2R5D PE=1 SV=1	2A5D_HUMAN		4	2	2
1037	L-lactate dehydrogenase A chain OS=Homo sapiens GN=LDHA PE=1 SV=2	LDHA_HUMAN		4	5	2
1038	Reticulocalbin-2 OS=Homo sapiens GN=RCN2 PE=1 SV=1	RCN2_HUMAN		4	1	6
1039	60S ribosomal protein L23 OS=Homo sapiens GN=RPL23 PE=1 SV=1	RL23_HUMAN		4	3	6
1040	Ataxin-10 OS=Homo sapiens GN=ATXN10 PE=1 SV=1	ATX10_HUMAN		4	3	4
1041	Nuclease-sensitive element-binding protein 1 OS=Homo sapiens GN=YBX1 PE=1 SV=3	YBOX1_HUMAN		4	5	5
1042	60S ribosomal protein L4 OS=Homo sapiens GN=RPL4 PE=1 SV=5	RL4_HUMAN		4	2	2
1043	Golgi-specific brefeldin A-resistance guanine nucleotide exchange factor 1 OS=Homo sapiens GN=GBF1 PE=1 SV=2	GBF1_HUMAN		4
1044	Interferon-induced protein with tetratricopeptide repeats 2 OS=Homo sapiens GN=IFIT2 PE=1 SV=1	IFIT2_HUMAN		4		5
1045	Glutaminase kidney isoform, mitochondrial OS=Homo sapiens GN=GLS PE=1 SV=1	GLSK_HUMAN		4	1	3
1046	MMS19 nucleotide excision repair protein homolog OS=Homo sapiens GN=MMS19 PE=1 SV=2	MMS19_HUMAN		4	3	3
1047	Mitochondrial 2-oxoglutarate/malate carrier protein OS=Homo sapiens GN=SLC25A11 PE=1 SV=3	M2OM_HUMAN		4	3	1
1048	Vacuolar protein sorting-associated protein 26A OS=Homo sapiens GN=VPS26A PE=1 SV=2	VP26A_HUMAN		4		1
1049	Peptidyl-prolyl cis-trans isomerase FKBP8 OS=Homo sapiens GN=FKBP8 PE=1 SV=2	FKBP8_HUMAN		4	2	3
1050	Dihydrolipoyllysine-residue acetyltransferase component of pyruvate dehydrogenase complex, mitochondrial OS=Homo sapiens GN=DLAT PE=1 SV=3	ODP2_HUMAN		4	1	1
1051	Retinol dehydrogenase 11 OS=Homo sapiens GN=RDH11 PE=1 SV=2	RDH11_HUMAN		4	4	1
1052	Eukaryotic peptide chain release factor GTP-binding subunit ERF3A OS=Homo sapiens GN=GSPT1 PE=1 SV=1	ERF3A_HUMAN		4
1053	Low molecular weight phosphotyrosine protein phosphatase OS=Homo sapiens GN=ACP1 PE=1 SV=3	PPAC_HUMAN		4	2	3
1054	Mannose-1-phosphate guanyltransferase beta OS=Homo sapiens GN=GMPPB PE=1 SV=2	GMPPB_HUMAN		4	1
1055	Isocitrate dehydrogenase [NAD] subunit beta, mitochondrial OS=Homo sapiens GN=IDH3B PE=1 SV=2	IDH3B_HUMAN		4		2
1056	Transmembrane protein 33 OS=Homo sapiens GN=TMEM33 PE=1 SV=2	TMM33_HUMAN		4	1	2
1057	Cleavage and polyadenylation specificity factor subunit 7 OS=Homo sapiens GN=CPSF7 PE=1 SV=1	CPSF7_HUMAN		4
1058	Macrophage-capping protein OS=Homo sapiens GN=CAPG PE=1 SV=2	CAPG_HUMAN		4	2	2
1059	Pyrroline-5-carboxylate reductase 3 OS=Homo sapiens GN=PYCRL PE=1 SV=3	P5CR3_HUMAN		4		2
1060	Arf-GAP domain and FG repeat-containing protein 1 OS=Homo sapiens GN=AGFG1 PE=1 SV=2	AGFG1_HUMAN		4
1061	Leucine-rich repeat-containing protein 59 OS=Homo sapiens GN=LRRC59 PE=1 SV=1	LRC59_HUMAN		4
1062	ER membrane protein complex subunit 1 OS=Homo sapiens GN=EMC1 PE=1 SV=1	EMC1_HUMAN		4
1063	Keratin, type I cuticular Ha2 OS=Homo sapiens GN=KRT32 PE=2 SV=3	K1H2_HUMAN		1
1064	ATP synthase subunit g, mitochondrial OS=Homo sapiens GN=ATP5L PE=1 SV=3	ATP5L_HUMAN		5	1
1065	Protein S100-A8 OS=Homo sapiens GN=S100A8 PE=1 SV=1	S10A8_HUMAN		5	1	3
1066	Ras-related protein Rab-40B OS=Homo sapiens GN=RAB40B PE=2 SV=1	RB40B_HUMAN		5	50	40
1067	Hypoxia up-regulated protein 1 OS=Homo sapiens GN=HYOU1 PE=1 SV=1	HYOU1_HUMAN		5	21	19
1068	Alpha-centractin OS=Homo sapiens GN=ACTR1A PE=1 SV=1	ACTZ_HUMAN		5	2	3
1069	Non-POU domain-containing octamer-binding protein OS=Homo sapiens GN=NONO PE=1 SV=4	NONO_HUMAN		5	9	6
1070	Ephrin type-A receptor 2 OS=Homo sapiens GN=EPHA2 PE=1 SV=2	EPHA2_HUMAN		5	13	2
1071	Epidermal growth factor receptor OS=Homo sapiens GN=EGFR PE=1 SV=2	EGFR_HUMAN		5	10	1
1072	60S ribosomal protein L3 OS=Homo sapiens GN=RPL3 PE=1 SV=2	RL3_HUMAN		5	7	3
1073	60S ribosomal protein L7 OS=Homo sapiens GN=RPL7 PE=1 SV=1	RL7_HUMAN		5	5	4
1074	N-alpha-acetyltransferase 15, NatA auxiliary subunit OS=Homo sapiens GN=NAA15 PE=1 SV=1	NAA15_HUMAN		5	1	4
1075	Neutral amino acid transporter B(0) OS=Homo sapiens GN=SLC1A5 PE=1 SV=2	AAAT_HUMAN		5	7	3
1076	26S proteasome non-ATPase regulatory subunit 5 OS=Homo sapiens GN=PSMD5 PE=1 SV=3	PSMD5_HUMAN		5	4	7
1077	Eukaryotic translation initiation factor 2 subunit 3 OS=Homo sapiens GN=EIF2S3 PE=1 SV=3	IF2G_HUMAN		5	1	7
1078	Very-long-chain enoyl-CoA reductase OS=Homo sapiens GN=TECR PE=1 SV=1	TECR_HUMAN		5	1	1
1079	Exosome complex exonuclease RRP44 OS=Homo sapiens GN=DIS3 PE=1 SV=2	RRP44_HUMAN		5	3	3
1080	Deoxynucleoside triphosphate triphosphohydrolase SAMHD1 OS=Homo sapiens GN=SAMHD1 PE=1 SV=2	SAMH1_HUMAN		5	3	2
1081	Integrin-linked protein kinase OS=Homo sapiens GN=ILK PE=1 SV=2	ILK_HUMAN		5	1	2
1082	Monocarboxylate transporter 4 OS=Homo sapiens GN=SLC16A3 PE=1 SV=1	MOT4_HUMAN		5	6	5
1083	Ras-related protein Rab-1B OS=Homo sapiens GN=RAB1B PE=1 SV=1	RAB1B_HUMAN		5	5	2
1084	26S proteasome non-ATPase regulatory subunit 6 OS=Homo sapiens GN=PSMD6 PE=1 SV=1	PSMD6_HUMAN		5	4	6
1085	Apoptosis-inducing factor 1, mitochondrial OS=Homo sapiens GN=AIFM1 PE=1 SV=1	AIFM1_HUMAN		5	3	2
1086	Protein transport protein Sec24C OS=Homo sapiens GN=SEC24C PE=1 SV=3	SC24C_HUMAN		5	4	3
1087	FAS-associated factor 2 OS=Homo sapiens GN=FAF2 PE=1 SV=2	FAF2_HUMAN		5	4	2
1088	Glutathione S-transferase omega-1 OS=Homo sapiens GN=GSTO1 PE=1 SV=2	GSTO1_HUMAN		5	2	3
1089	Dynactin subunit 2 OS=Homo sapiens GN=DCTN2 PE=1 SV=4	DCTN2_HUMAN		5	3	1
1090	Nucleophosmin OS=Homo sapiens GN=NPM1 PE=1 SV=2	NPM_HUMAN		5	1	1
1091	40S ribosomal protein S15a OS=Homo sapiens GN=RPS15A PE=1 SV=2	RS15A_HUMAN		5	2	4
1092	Thioredoxin-dependent peroxide reductase, mitochondrial OS=Homo sapiens GN=PRDX3 PE=1 SV=3	PRDX3_HUMAN		5	3	3
1093	60S ribosomal protein L10a OS=Homo sapiens GN=RPL10A PE=1 SV=2	RL10A_HUMAN		5	2	3
1094	Zinc-alpha-2-glycoprotein OS=Homo sapiens GN=AZGP1 PE=1 SV=2	ZA2G_HUMAN		5	2	2
1095	Cytochrome b-c1 complex subunit Rieske, mitochondrial OS=Homo sapiens GN=UQCRFS1 PE=1 SV=2	UCRI_HUMAN		5	1	2
1096	Acylamino-acid-releasing enzyme OS=Homo sapiens GN=APEH PE=1 SV=4	ACPH_HUMAN		5	1	3
1097	Guanine nucleotide-binding protein G(s) subunit alpha isoforms XLas OS=Homo sapiens GN=GNAS PE=1 SV=2	GNAS1_HUMAN		5
1098	GMP synthase [glutamine-hydrolyzing] OS=Homo sapiens GN=GMPS PE=1 SV=1	GUAA_HUMAN		5		4
1099	Sterol-4-alpha-carboxylate 3-dehydrogenase, decarboxylating OS=Homo sapiens GN=NSDHL PE=1 SV=2	NSDHL_HUMAN		5	4	5
1100	60S ribosomal protein L30 OS=Homo sapiens GN=RPL30 PE=1 SV=2	RL30_HUMAN		5	3	2
1101	Intercellular adhesion molecule 1 OS=Homo sapiens GN=ICAM1 PE=1 SV=2	ICAM1_HUMAN		5	1	4
1102	Protein NDRG1 OS=Homo sapiens GN=NDRG1 PE=1 SV=1	NDRG1_HUMAN		5	2	1
1103	Synembryn-A OS=Homo sapiens GN=RIC8A PE=1 SV=3	RIC8A_HUMAN		5		3
1104	Very-long-chain (3R)-3-hydroxyacyl-CoA dehydratase 3 OS=Homo sapiens GN=HACD3 PE=1 SV=2	HACD3_HUMAN		5	3	2
1105	Isocitrate dehydrogenase [NADP], mitochondrial OS=Homo sapiens GN=IDH2 PE=1 SV=2	IDHP_HUMAN		5	2	4
1106	Rab3 GTPase-activating protein catalytic subunit OS=Homo sapiens GN=RAB3GAP1 PE=1 SV=3	RB3GP_HUMAN		5	1
1107	Translation initiation factor eIF-2B subunit gamma OS=Homo sapiens GN=EIF2B3 PE=1 SV=1	EI2BG_HUMAN		5		1
1108	Metastasis-associated protein MTA2 OS=Homo sapiens GN=MTA2 PE=1 SV=1	MTA2_HUMAN		5	1
1109	Myosin regulatory light chain 12B OS=Homo sapiens GN=MYL12B PE=1 SV=2	ML12B_HUMAN		5	4	3
1110	Protein SEC13 homolog OS=Homo sapiens GN=SEC13 PE=1 SV=3	SEC13_HUMAN		5		2
1111	Dual specificity mitogen-activated protein kinase kinase 3 OS=Homo sapiens GN=MAP2K3 PE=1 SV=2	MP2K3_HUMAN		5		4
1112	Heterogeneous nuclear ribonucleoprotein L OS=Homo sapiens GN=HNRNPL PE=1 SV=2	HNRPL_HUMAN		5
1113	Transmembrane 9 superfamily member 2 OS=Homo sapiens GN=TM9SF2 PE=1 SV=1	TM9S2_HUMAN		5	2	3
1114	60S ribosomal protein L11 OS=Homo sapiens GN=RPL11 PE=1 SV=2	RL11_HUMAN		5	2	1
1115	Cytochrome c1, heme protein, mitochondrial OS=Homo sapiens GN=CYC1 PE=1 SV=3	CY1_HUMAN		5	1	2
1116	Thyroid receptor-interacting protein 6 OS=Homo sapiens GN=TRIP6 PE=1 SV=3	TRIP6_HUMAN		5	1	3
1117	Antigen peptide transporter 2 OS=Homo sapiens GN=TAP2 PE=1 SV=1	TAP2_HUMAN		5	1	3
1118	Ras-related protein Rab-13 OS=Homo sapiens GN=RAB13 PE=1 SV=1	RAB13_HUMAN		4		2
1119	Transmembrane protein 165 OS=Homo sapiens GN=TMEM165 PE=1 SV=1	TM165_HUMAN		5		3
1120	Armadillo repeat-containing protein 6 OS=Homo sapiens GN=ARMC6 PE=1 SV=2	ARMC6_HUMAN		5		2
1121	NEDD8-conjugating enzyme Ubc12 OS=Homo sapiens GN=UBE2M PE=1 SV=1	UBC12_HUMAN		5		2
1122	Flap endonuclease 1 OS=Homo sapiens GN=FEN1 PE=1 SV=1	FEN1_HUMAN		5	1
1123	Serine hydroxymethyltransferase, mitochondrial OS=Homo sapiens GN=SHMT2 PE=1 SV=3	GLYM_HUMAN		5	1	2
1124	ATP-dependent Clp protease ATP-binding subunit clpX-like, mitochondrial OS=Homo sapiens GN=CLPX PE=1 SV=2	CLPX_HUMAN		5		1
1125	Immunoglobulin heavy variable 1-45 OS=Homo sapiens GN=IGHV1-45 PE=3 SV=1	HV145_HUMAN		6	1	1
1126	Cell division control protein 42 homolog OS=Homo sapiens GN=CDC42 PE=1 SV=2	CDC42_HUMAN		3		1
1127	Keratin, type II cuticular Hb2 OS=Homo sapiens GN=KRT82 PE=3 SV=3	KRT82_HUMAN		5
1128	Keratin, type I cuticular Ha4 OS=Homo sapiens GN=KRT34 PE=2 SV=2	KRT34_HUMAN		2		2
1129	40S ribosomal protein S12 OS=Homo sapiens GN=RPS12 PE=1 SV=3	RS12_HUMAN		6	2	4
1130	RNA-binding protein EWS OS=Homo sapiens GN=EWSR1 PE=1 SV=1	EWS_HUMAN		6	4	2
1131	Endoplasmin OS=Homo sapiens GN=HSP90B1 PE=1 SV=1	ENPL_HUMAN		5	18	23
1132	Basic leucine zipper and W2 domain-containing protein 1 OS=Homo sapiens GN=BZW1 PE=1 SV=1	BZW1_HUMAN		6	9	10
1133	Alpha-enolase OS=Homo sapiens GN=ENO1 PE=1 SV=2	ENOA_HUMAN		6	7	10
1134	NAD(P) transhydrogenase, mitochondrial OS=Homo sapiens GN=NNT PE=1 SV=3	NNTM_HUMAN		6	5	7
1135	Vesicle-fusing ATPase OS=Homo sapiens GN=NSF PE=1 SV=3	NSF_HUMAN		6	7	4
1136	Kinesin light chain 1 OS=Homo sapiens GN=KLC1 PE=1 SV=2	KLC1_HUMAN		6	6	12
1137	26S proteasome non-ATPase regulatory subunit 12 OS=Homo sapiens GN=PSMD12 PE=1 SV=3	PSD12_HUMAN		6	3	3
1138	Heterogeneous nuclear ribonucleoproteins A2/B1 OS=Homo sapiens GN=HNRNPA2B1 PE=1 SV=2	ROA2_HUMAN		6	7	2
1139	Trifunctional purine biosynthetic protein adenosine-3 OS=Homo sapiens GN=GART PE=1 SV=1	PUR2_HUMAN		6	5	7
1140	Glutaredoxin-3 OS=Homo sapiens GN=GLRX3 PE=1 SV=2	GLRX3_HUMAN		6	2	9
1141	Electron transfer flavoprotein subunit alpha, mitochondrial OS=Homo sapiens GN=ETFA PE=1 SV=1	ETFA_HUMAN		6	6	5
1142	LIM and SH3 domain protein 1 OS=Homo sapiens GN=LASP1 PE=1 SV=2	LASP1_HUMAN		6	2	2
1143	Protein-L-isoaspartate(D-aspartate) O-methyltransferase OS=Homo sapiens GN=PCMT1 PE=1 SV=4	PIMT_HUMAN		6	7	7
1144	Importin-9 OS=Homo sapiens GN=IPO9 PE=1 SV=3	IPO9_HUMAN		6	3	5
1145	Proliferation-associated protein 2G4 OS=Homo sapiens GN=PA2G4 PE=1 SV=3	PA2G4_HUMAN		6	1	7
1146	Nuclear pore complex protein Nup93 OS=Homo sapiens GN=NUP93 PE=1 SV=2	NUP93_HUMAN		6	1	4
1147	HLA class I histocompatibility antigen, B-40 alpha chain OS=Homo sapiens GN=HLA-B PE=1 SV=1	1B40_HUMAN		6	4	8
1148	Signal recognition particle 54 kDa protein OS=Homo sapiens GN=SRP54 PE=1 SV=1	SRP54_HUMAN		6	2	2
1149	Vesicle-trafficking protein SEC22b OS=Homo sapiens GN=SEC22B PE=1 SV=4	SC22B_HUMAN		6	6	7
1150	Long-chain-fatty-acid--CoA ligase 5 OS=Homo sapiens GN=ACSL5 PE=1 SV=1	ACSL5_HUMAN		6	5	1
1151	Inverted formin-2 OS=Homo sapiens GN=INF2 PE=1 SV=2	INF2_HUMAN		6	4	2
1152	Lamin-B receptor OS=Homo sapiens GN=LBR PE=1 SV=2	LBR_HUMAN		6	2	2
1153	Catenin delta-1 OS=Homo sapiens GN=CTNND1 PE=1 SV=1	CTND1_HUMAN		6		1
1154	Serrate RNA effector molecule homolog OS=Homo sapiens GN=SRRT PE=1 SV=1	SRRT_HUMAN		6	2	5
1155	Nuclear pore complex protein Nup155 OS=Homo sapiens GN=NUP155 PE=1 SV=1	NU155_HUMAN		6	1	1
1156	ATPase family AAA domain-containing protein 3A OS=Homo sapiens GN=ATAD3A PE=1 SV=2	ATD3A_HUMAN		6	1	1
1157	Poly [ADP-ribose] polymerase 1 OS=Homo sapiens GN=PARP1 PE=1 SV=4	PARP1_HUMAN		6	6
1158	Erlin-2 OS=Homo sapiens GN=ERLIN2 PE=1 SV=1	ERLN2_HUMAN		6	3	3
1159	Translocon-associated protein subunit delta OS=Homo sapiens GN=SSR4 PE=1 SV=1	SSRD_HUMAN		6	5	7
1160	ATP synthase subunit gamma, mitochondrial OS=Homo sapiens GN=ATP5C1 PE=1 SV=1	ATPG_HUMAN		6		1
1161	Cullin-2 OS=Homo sapiens GN=CUL2 PE=1 SV=2	CUL2_HUMAN		6		1
1162	Keratin, type I cytoskeletal 18 OS=Homo sapiens GN=KRT18 PE=1 SV=2	K1C18_HUMAN		5		1
1163	3-ketoacyl-CoA thiolase, mitochondrial OS=Homo sapiens GN=ACAA2 PE=1 SV=2	THIM_HUMAN		6	1	5
1164	Electron transfer flavoprotein subunit beta OS=Homo sapiens GN=ETFB PE=1 SV=3	ETFB_HUMAN		6	3	3
1165	Cellular tumor antigen p53 OS=Homo sapiens GN=TP53 PE=1 SV=4	P53_HUMAN		6	1	1
1166	Centromere/kinetochore protein zw10 homolog OS=Homo sapiens GN=ZW10 PE=1 SV=3	ZW10_HUMAN		6		3
1167	Thioredoxin-like protein 1 OS=Homo sapiens GN=TXNL1 PE=1 SV=3	TXNL1_HUMAN		6		2
1168	Zyxin OS=Homo sapiens GN=ZYX PE=1 SV=1	ZYX_HUMAN		6	2	2
1169	Splicing factor U2AF 35 kDa subunit OS=Homo sapiens GN=U2AF1 PE=1 SV=3	U2AF1_HUMAN (+1)		6	1	2
1170	60S acidic ribosomal protein P2 OS=Homo sapiens GN=RPLP2 PE=1 SV=1	RLA2_HUMAN		6	1	4
1171	RNA 3'-terminal phosphate cyclase OS=Homo sapiens GN=RTCA PE=1 SV=1	RTCA_HUMAN		6		2
1172	Poly(rC)-binding protein 3 OS=Homo sapiens GN=PCBP3 PE=2 SV=2	PCBP3_HUMAN		1		1
1173	Immunoglobulin kappa variable 2D-29 OS=Homo sapiens GN=IGKV2D-29 PE=3 SV=1	KVD29_HUMAN		7	11	9
1174	Kinesin light chain 2 OS=Homo sapiens GN=KLC2 PE=1 SV=1	KLC2_HUMAN		3	1	4
1175	Myoferlin OS=Homo sapiens GN=MYOF PE=1 SV=1	MYOF_HUMAN		7	47	13
1176	Eukaryotic translation initiation factor 4 gamma 1 OS=Homo sapiens GN=EIF4G1 PE=1 SV=4	IF4G1_HUMAN		7	14	15
1177	Tyrosine--tRNA ligase, cytoplasmic OS=Homo sapiens GN=YARS PE=1 SV=4	SYYC_HUMAN		7	12	7
1178	Glycogen [starch] synthase, muscle OS=Homo sapiens GN=GYS1 PE=1 SV=2	GYS1_HUMAN		7	11	8
1179	26S proteasome non-ATPase regulatory subunit 3 OS=Homo sapiens GN=PSMD3 PE=1 SV=2	PSMD3_HUMAN		7	10	13
1180	Filaggrin-2 OS=Homo sapiens GN=FLG2 PE=1 SV=1	FILA2_HUMAN		7	5	5
1181	40S ribosomal protein S11 OS=Homo sapiens GN=RPS11 PE=1 SV=3	RS11_HUMAN		7	6	5
1182	tRNA-splicing ligase RtcB homolog OS=Homo sapiens GN=RTCB PE=1 SV=1	RTCB_HUMAN		7	6	7
1183	RNA-binding protein FUS OS=Homo sapiens GN=FUS PE=1 SV=1	FUS_HUMAN		7	7	7
1184	tRNA (cytosine(34)-C(5))-methyltransferase OS=Homo sapiens GN=NSUN2 PE=1 SV=2	NSUN2_HUMAN		7	5	6
1185	SUMO-activating enzyme subunit 2 OS=Homo sapiens GN=UBA2 PE=1 SV=2	SAE2_HUMAN		7	5	5
1186	Calumenin OS=Homo sapiens GN=CALU PE=1 SV=2	CALU_HUMAN		7	9	9
1187	Protein-glutamine gamma-glutamyltransferase E OS=Homo sapiens GN=TGM3 PE=1 SV=4	TGM3_HUMAN		7	6	6
1188	Galectin-3-binding protein OS=Homo sapiens GN=LGALS3BP PE=1 SV=1	LG3BP_HUMAN		7	7	13
1189	DNA replication licensing factor MCM3 OS=Homo sapiens GN=MCM3 PE=1 SV=3	MCM3_HUMAN		7	3	3
1190	Prelamin-A/C OS=Homo sapiens GN=LMNA PE=1 SV=1	LMNA_HUMAN		7	11	6
1191	GTP-binding protein SAR1a OS=Homo sapiens GN=SAR1A PE=1 SV=1	SAR1A_HUMAN		7	6	6
1192	Cysteine and glycine-rich protein 1 OS=Homo sapiens GN=CSRP1 PE=1 SV=3	CSRP1_HUMAN		7	8	5
1193	Protein disulfide-isomerase A6 OS=Homo sapiens GN=PDIA6 PE=1 SV=1	PDIA6_HUMAN		7	5	9
1194	SUMO-activating enzyme subunit 1 OS=Homo sapiens GN=SAE1 PE=1 SV=1	SAE1_HUMAN		7	2	5
1195	Condensin complex subunit 1 OS=Homo sapiens GN=NCAPD2 PE=1 SV=3	CND1_HUMAN		7	2	3
1196	Transportin-3 OS=Homo sapiens GN=TNPO3 PE=1 SV=3	TNPO3_HUMAN		7	2	3
1197	Solute carrier family 2, facilitated glucose transporter member 1 OS=Homo sapiens GN=SLC2A1 PE=1 SV=2	GTR1_HUMAN		7	4	6
1198	Isocitrate dehydrogenase [NAD] subunit alpha, mitochondrial OS=Homo sapiens GN=IDH3A PE=1 SV=1	IDH3A_HUMAN		7	4	5
1199	Rho-related GTP-binding protein RhoC OS=Homo sapiens GN=RHOC PE=1 SV=1	RHOC_HUMAN		7	5	8
1200	Zinc finger CCCH-type antiviral protein 1 OS=Homo sapiens GN=ZC3HAV1 PE=1 SV=3	ZCCHV_HUMAN		7		4
1201	Bifunctional 3'-phosphoadenosine 5'-phosphosulfate synthase 2 OS=Homo sapiens GN=PAPSS2 PE=1 SV=2	PAPS2_HUMAN		7	2	1
1202	Coatomer subunit epsilon OS=Homo sapiens GN=COPE PE=1 SV=3	COPE_HUMAN		7	4	4
1203	60S ribosomal protein L9 OS=Homo sapiens GN=RPL9 PE=1 SV=1	RL9_HUMAN		7	3	2
1204	EH domain-containing protein 2 OS=Homo sapiens GN=EHD2 PE=1 SV=2	EHD2_HUMAN		6	2	3
1205	Proteasome subunit alpha type-5 OS=Homo sapiens GN=PSMA5 PE=1 SV=3	PSA5_HUMAN		7	1	10
1206	PDZ and LIM domain protein 7 OS=Homo sapiens GN=PDLIM7 PE=1 SV=1	PDLI7_HUMAN		7	1	1
1207	Transmembrane 9 superfamily member 3 OS=Homo sapiens GN=TM9SF3 PE=1 SV=2	TM9S3_HUMAN		7	4	5
1208	Coatomer subunit gamma-2 OS=Homo sapiens GN=COPG2 PE=1 SV=1	COPG2_HUMAN		5	3	3
1209	Myosin light polypeptide 6 OS=Homo sapiens GN=MYL6 PE=1 SV=2	MYL6_HUMAN		7	3	3
1210	Estradiol 17-beta-dehydrogenase 11 OS=Homo sapiens GN=HSD17B11 PE=1 SV=3	DHB11_HUMAN		7	4	1
1211	Secretory carrier-associated membrane protein 3 OS=Homo sapiens GN=SCAMP3 PE=1 SV=3	SCAM3_HUMAN		7	4	3
1212	DnaJ homolog subfamily B member 6 OS=Homo sapiens GN=DNAJB6 PE=1 SV=2	DNJB6_HUMAN		7	1	1
1213	Calcium-binding mitochondrial carrier protein Aralar2 OS=Homo sapiens GN=SLC25A13 PE=1 SV=2	CMC2_HUMAN		7	1
1214	Ornithine aminotransferase, mitochondrial OS=Homo sapiens GN=OAT PE=1 SV=1	OAT_HUMAN		7		1
1215	Exportin-7 OS=Homo sapiens GN=XPO7 PE=1 SV=3	XPO7_HUMAN		7	3
1216	Mitochondrial carrier homolog 2 OS=Homo sapiens GN=MTCH2 PE=1 SV=1	MTCH2_HUMAN		7	2	4
1217	Ras-related protein Rab-34 OS=Homo sapiens GN=RAB34 PE=1 SV=1	RAB34_HUMAN		7		3
1218	Lysophospholipid acyltransferase 7 OS=Homo sapiens GN=MBOAT7 PE=1 SV=2	MBOA7_HUMAN		7		3
1219	Thymidine kinase, cytosolic OS=Homo sapiens GN=TK1 PE=1 SV=2	KITH_HUMAN		7	1	2
1220	Emerin OS=Homo sapiens GN=EMD PE=1 SV=1	EMD_HUMAN		7		2
1221	Galactokinase OS=Homo sapiens GN=GALK1 PE=1 SV=1	GALK1_HUMAN		7		1
1222	Tubulin gamma-1 chain OS=Homo sapiens GN=TUBG1 PE=1 SV=2	TBG1_HUMAN		7
1223	Keratin, type II cuticular Hb3 OS=Homo sapiens GN=KRT83 PE=1 SV=2	KRT83_HUMAN		1
1224	ATP-dependent 6-phosphofructokinase, muscle type OS=Homo sapiens GN=PFKM PE=1 SV=2	PFKAM_HUMAN		3	1
1225	14-3-3 protein eta OS=Homo sapiens GN=YWHAH PE=1 SV=4	1433F_HUMAN		2	5	6
1226	Serpin H1 OS=Homo sapiens GN=SERPINH1 PE=1 SV=2	SERPH_HUMAN		8	6	15
1227	Keratin, type II cuticular Hb6 OS=Homo sapiens GN=KRT86 PE=1 SV=1	KRT86_HUMAN		8	1	17
1228	Cullin-4B OS=Homo sapiens GN=CUL4B PE=1 SV=4	CUL4B_HUMAN		8	16	13
1229	ATP-dependent RNA helicase A OS=Homo sapiens GN=DHX9 PE=1 SV=4	DHX9_HUMAN		8	9	11
1230	Cytochrome b-c1 complex subunit 2, mitochondrial OS=Homo sapiens GN=UQCRC2 PE=1 SV=3	QCR2_HUMAN		8	5	7
1231	Alkyldihydroxyacetonephosphate synthase, peroxisomal OS=Homo sapiens GN=AGPS PE=1 SV=1	ADAS_HUMAN		8	6	5
1232	40S ribosomal protein S5 OS=Homo sapiens GN=RPS5 PE=1 SV=4	RS5_HUMAN		8	9	5
1233	Extended synaptotagmin-2 OS=Homo sapiens GN=ESYT2 PE=1 SV=1	ESYT2_HUMAN		8	6	3
1234	Isoleucine--tRNA ligase, mitochondrial OS=Homo sapiens GN=IARS2 PE=1 SV=2	SYIM_HUMAN		8	3	4
1235	Protein arginine N-methyltransferase 1 OS=Homo sapiens GN=PRMT1 PE=1 SV=2	ANM1_HUMAN		8	7	10
1236	Eukaryotic translation initiation factor 3 subunit F OS=Homo sapiens GN=EIF3F PE=1 SV=1	EIF3F_HUMAN		8	4	8
1237	Putative RNA-binding protein Luc7-like 2 OS=Homo sapiens GN=LUC7L2 PE=1 SV=2	LC7L2_HUMAN		8	3	2
1238	Very-long-chain 3-oxoacyl-CoA reductase OS=Homo sapiens GN=HSD17B12 PE=1 SV=2	DHB12_HUMAN		8	6	5
1239	Cytochrome b-c1 complex subunit 1, mitochondrial OS=Homo sapiens GN=UQCRC1 PE=1 SV=3	QCR1_HUMAN		8	3	6
1240	60S ribosomal protein L12 OS=Homo sapiens GN=RPL12 PE=1 SV=1	RL12_HUMAN		8	5	4
1241	Tubulin-specific chaperone D OS=Homo sapiens GN=TBCD PE=1 SV=2	TBCD_HUMAN		8	4	3
1242	Ras-related C3 botulinum toxin substrate 2 OS=Homo sapiens GN=RAC2 PE=1 SV=1	RAC2_HUMAN		8	3	6
1243	DnaJ homolog subfamily A member 1 OS=Homo sapiens GN=DNAJA1 PE=1 SV=2	DNJA1_HUMAN		8		4
1244	Probable ATP-dependent RNA helicase DDX5 OS=Homo sapiens GN=DDX5 PE=1 SV=1	DDX5_HUMAN		6	2	1
1245	Guanine nucleotide-binding protein G(i) subunit alpha-2 OS=Homo sapiens GN=GNAI2 PE=1 SV=3	GNAI2_HUMAN		8	2	1
1246	Rho-related GTP-binding protein RhoG OS=Homo sapiens GN=RHOG PE=1 SV=1	RHOG_HUMAN		5	2	4
1247	ADP-ribosylation factor GTPase-activating protein 1 OS=Homo sapiens GN=ARFGAP1 PE=1 SV=2	ARFG1_HUMAN		8	1	2
1248	Putative keratin-87 protein OS=Homo sapiens GN=KRT87P PE=5 SV=4	KR87P_HUMAN		4
1249	Heterogeneous nuclear ribonucleoprotein H2 OS=Homo sapiens GN=HNRNPH2 PE=1 SV=1	HNRH2_HUMAN		2
1250	Keratin, type II cytoskeletal 73 OS=Homo sapiens GN=KRT73 PE=1 SV=1	K2C73_HUMAN		3	2	2
1251	Niban-like protein 1 OS=Homo sapiens GN=FAM129B PE=1 SV=3	NIBL1_HUMAN		9	16	16
1252	26S protease regulatory subunit 10B OS=Homo sapiens GN=PSMC6 PE=1 SV=1	PRS10_HUMAN		9	13	10
1253	Glyceraldehyde-3-phosphate dehydrogenase OS=Homo sapiens GN=GAPDH PE=1 SV=3	G3P_HUMAN		9	7	11
1254	Peptidyl-prolyl cis-trans isomerase A OS=Homo sapiens GN=PPIA PE=1 SV=2	PPIA_HUMAN		9	13	5
1255	Reticulocalbin-1 OS=Homo sapiens GN=RCN1 PE=1 SV=1	RCN1_HUMAN		9	9	8
1256	Ubiquitin carboxyl-terminal hydrolase 14 OS=Homo sapiens GN=USP14 PE=1 SV=3	UBP14_HUMAN		9	5	8
1257	Exportin-5 OS=Homo sapiens GN=XPO5 PE=1 SV=1	XPO5_HUMAN		9	3	8
1258	Dual specificity mitogen-activated protein kinase kinase 2 OS=Homo sapiens GN=MAP2K2 PE=1 SV=1	MP2K2_HUMAN		9	4	4
1259	EH domain-containing protein 4 OS=Homo sapiens GN=EHD4 PE=1 SV=1	EHD4_HUMAN		7	11	4
1260	2',3'-cyclic-nucleotide 3'-phosphodiesterase OS=Homo sapiens GN=CNP PE=1 SV=2	CN37_HUMAN		9	3	6
1261	Adenine phosphoribosyltransferase OS=Homo sapiens GN=APRT PE=1 SV=2	APT_HUMAN		9	1	7
1262	Phenylalanine--tRNA ligase alpha subunit OS=Homo sapiens GN=FARSA PE=1 SV=3	SYFA_HUMAN		9	4	5
1263	E3 ubiquitin/ISG15 ligase TRIM25 OS=Homo sapiens GN=TRIM25 PE=1 SV=2	TRI25_HUMAN		9	4	6
1264	DNA replication licensing factor MCM4 OS=Homo sapiens GN=MCM4 PE=1 SV=5	MCM4_HUMAN		9		1
1265	Galectin-1 OS=Homo sapiens GN=LGALS1 PE=1 SV=2	LEG1_HUMAN		9	7	6
1266	Interferon-induced protein with tetratricopeptide repeats 1 OS=Homo sapiens GN=IFIT1 PE=1 SV=2	IFIT1_HUMAN		9	1	8
1267	Asparagine synthetase [glutamine-hydrolyzing] OS=Homo sapiens GN=ASNS PE=1 SV=4	ASNS_HUMAN		9	2	1
1268	Heterogeneous nuclear ribonucleoprotein F OS=Homo sapiens GN=HNRNPF PE=1 SV=3	HNRPF_HUMAN		6	2	1
1269	Hexokinase-2 OS=Homo sapiens GN=HK2 PE=1 SV=2	HXK2_HUMAN		7	1	2
1270	Pachytene checkpoint protein 2 homolog OS=Homo sapiens GN=TRIP13 PE=1 SV=2	PCH2_HUMAN		9		1
1271	Keratin, type I cuticular Ha3-II OS=Homo sapiens GN=KRT33B PE=1 SV=3	KT33B_HUMAN		3		6
1272	Keratin, type I cytoskeletal 15 OS=Homo sapiens GN=KRT15 PE=1 SV=3	K1C15_HUMAN		1		2
1273	Chloride intracellular channel protein 4 OS=Homo sapiens GN=CLIC4 PE=1 SV=4	CLIC4_HUMAN		10	19	6
1274	Junction plakoglobin OS=Homo sapiens GN=JUP PE=1 SV=3	PLAK_HUMAN		10	9	11
1275	Sideroflexin-1 OS=Homo sapiens GN=SFXN1 PE=1 SV=4	SFXN1_HUMAN		10	8	11
1276	Annexin A2 OS=Homo sapiens GN=ANXA2 PE=1 SV=2	ANXA2_HUMAN		10	12	14
1277	Keratinocyte proline-rich protein OS=Homo sapiens GN=KPRP PE=1 SV=1	KPRP_HUMAN		10	11	9
1278	6-phosphogluconate dehydrogenase, decarboxylating OS=Homo sapiens GN=PGD PE=1 SV=3	6PGD_HUMAN		10	8	7
1279	Protein transport protein Sec23A OS=Homo sapiens GN=SEC23A PE=1 SV=2	SC23A_HUMAN		10	4	9
1280	Asparagine--tRNA ligase, cytoplasmic OS=Homo sapiens GN=NARS PE=1 SV=1	SYNC_HUMAN		10	4	7
1281	Testin OS=Homo sapiens GN=TES PE=1 SV=1	TES_HUMAN		10	5	8
1282	Interferon-induced protein with tetratricopeptide repeats 3 OS=Homo sapiens GN=IFIT3 PE=1 SV=1	IFIT3_HUMAN		10	5	12
1283	PDZ and LIM domain protein 5 OS=Homo sapiens GN=PDLIM5 PE=1 SV=5	PDLI5_HUMAN		10	3	4
1284	Mitochondrial import inner membrane translocase subunit TIM44 OS=Homo sapiens GN=TIMM44 PE=1 SV=2	TIM44_HUMAN		10	5	6
1285	Serine/threonine-protein kinase OSR1 OS=Homo sapiens GN=OXSR1 PE=1 SV=1	OXSR1_HUMAN		10	9	8
1286	Transportin-1 OS=Homo sapiens GN=TNPO1 PE=1 SV=2	TNPO1_HUMAN		10	9	10
1287	CTP synthase 1 OS=Homo sapiens GN=CTPS1 PE=1 SV=2	PYRG1_HUMAN		10	6	5
1288	DNA replication licensing factor MCM6 OS=Homo sapiens GN=MCM6 PE=1 SV=1	MCM6_HUMAN		10	2	3
1289	DnaJ homolog subfamily A member 2 OS=Homo sapiens GN=DNAJA2 PE=1 SV=1	DNJA2_HUMAN		10	2	8
1290	Regulator of nonsense transcripts 1 OS=Homo sapiens GN=UPF1 PE=1 SV=2	RENT1_HUMAN		10	1	4
1291	Catechol O-methyltransferase OS=Homo sapiens GN=COMT PE=1 SV=2	COMT_HUMAN		10	3	2
1292	Carbonyl reductase [NADPH] 3 OS=Homo sapiens GN=CBR3 PE=1 SV=3	CBR3_HUMAN		4	1	2
1293	HLA class I histocompatibility antigen, Cw-12 alpha chain OS=Homo sapiens GN=HLA-C PE=1 SV=2	1C12_HUMAN		4	1	1
1294	ADP-ribosylation factor 5 OS=Homo sapiens GN=ARF5 PE=1 SV=2	ARF5_HUMAN		4
1295	Hemoglobin subunit beta OS=Homo sapiens GN=HBB PE=1 SV=2	HBB_HUMAN		11	26	16
1296	Ubiquitin-40S ribosomal protein S27a OS=Homo sapiens GN=RPS27A PE=1 SV=2	RS27A_HUMAN		11	13	12
1297	Serum albumin OS=Homo sapiens GN=ALB PE=1 SV=2	ALBU_HUMAN		11	17	20
1298	Dynactin subunit 1 OS=Homo sapiens GN=DCTN1 PE=1 SV=3	DCTN1_HUMAN		11	7	9
1299	Dynamin-2 OS=Homo sapiens GN=DNM2 PE=1 SV=2	DYN2_HUMAN		11	5	5
1300	26S protease regulatory subunit 6B OS=Homo sapiens GN=PSMC4 PE=1 SV=2	PRS6B_HUMAN		11	10	9
1301	Heterogeneous nuclear ribonucleoprotein U-like protein 1 OS=Homo sapiens GN=HNRNPUL1 PE=1 SV=2	HNRL1_HUMAN		11	14	15
1302	Lon protease homolog, mitochondrial OS=Homo sapiens GN=LONP1 PE=1 SV=2	LONM_HUMAN		11	7	6
1303	Surfeit locus protein 4 OS=Homo sapiens GN=SURF4 PE=1 SV=3	SURF4_HUMAN		11	9	12
1304	Succinate dehydrogenase [ubiquinone] flavoprotein subunit, mitochondrial OS=Homo sapiens GN=SDHA PE=1 SV=2	SDHA_HUMAN		11	9	10
1305	Probable ubiquitin carboxyl-terminal hydrolase FAF-X OS=Homo sapiens GN=USP9X PE=1 SV=3	USP9X_HUMAN		11	2	8
1306	Eukaryotic translation initiation factor 4 gamma 2 OS=Homo sapiens GN=EIF4G2 PE=1 SV=1	IF4G2_HUMAN		11	5	6
1307	Phenylalanine--tRNA ligase beta subunit OS=Homo sapiens GN=FARSB PE=1 SV=3	SYFB_HUMAN		11	6	4
1308	Cytosol aminopeptidase OS=Homo sapiens GN=LAP3 PE=1 SV=3	AMPL_HUMAN		11	4	11
1309	ATP-dependent RNA helicase DDX3X OS=Homo sapiens GN=DDX3X PE=1 SV=3	DDX3X_HUMAN		11	2	8
1310	Pyruvate dehydrogenase E1 component subunit alpha, somatic form, mitochondrial OS=Homo sapiens GN=PDHA1 PE=1 SV=3	ODPA_HUMAN		11	1	6
1311	DNA replication licensing factor MCM7 OS=Homo sapiens GN=MCM7 PE=1 SV=4	MCM7_HUMAN		11		1
1312	26S proteasome non-ATPase regulatory subunit 13 OS=Homo sapiens GN=PSMD13 PE=1 SV=2	PSD13_HUMAN		11	3	6
1313	UPF0568 protein C14orf166 OS=Homo sapiens GN=C14orf166 PE=1 SV=1	CN166_HUMAN		11	4	8
1314	Eukaryotic initiation factor 4A-III OS=Homo sapiens GN=EIF4A3 PE=1 SV=4	IF4A3_HUMAN		9	4	5
1315	Signal recognition particle subunit SRP68 OS=Homo sapiens GN=SRP68 PE=1 SV=2	SRP68_HUMAN		11	3	3
1316	ATP-dependent RNA helicase DDX19B OS=Homo sapiens GN=DDX19B PE=1 SV=1	DD19B_HUMAN		11	2	5
1317	Medium-chain specific acyl-CoA dehydrogenase, mitochondrial OS=Homo sapiens GN=ACADM PE=1 SV=1	ACADM_HUMAN		11	6	1
1318	Aminoacyl tRNA synthase complex-interacting multifunctional protein 1 OS=Homo sapiens GN=AIMP1 PE=1 SV=2	AIMP1_HUMAN		11	5	4
1319	ATP-dependent 6-phosphofructokinase, liver type OS=Homo sapiens GN=PFKL PE=1 SV=6	PFKAL_HUMAN		8	4	3
1320	Paxillin OS=Homo sapiens GN=PXN PE=1 SV=3	PAXI_HUMAN		11	3	5
1321	DNA mismatch repair protein Msh6 OS=Homo sapiens GN=MSH6 PE=1 SV=2	MSH6_HUMAN		11
1322	Keratin, type I cytoskeletal 19 OS=Homo sapiens GN=KRT19 PE=1 SV=4	K1C19_HUMAN		1	1	3
1323	Phosphoglycerate kinase 1 OS=Homo sapiens GN=PGK1 PE=1 SV=3	PGK1_HUMAN		12	15	21
1324	eIF-2-alpha kinase activator GCN1 OS=Homo sapiens GN=GCN1 PE=1 SV=6	GCN1_HUMAN		12	13	5
1325	Granulins OS=Homo sapiens GN=GRN PE=1 SV=2	GRN_HUMAN		12	10	13
1326	Formin-like protein 1 OS=Homo sapiens GN=FMNL1 PE=1 SV=3	FMNL1_HUMAN		12	7	2
1327	Heterogeneous nuclear ribonucleoprotein H OS=Homo sapiens GN=HNRNPH1 PE=1 SV=4	HNRH1_HUMAN		12	5	9
1328	14-3-3 protein epsilon OS=Homo sapiens GN=YWHAE PE=1 SV=1	1433E_HUMAN		7	11	13
1329	Peroxiredoxin-1 OS=Homo sapiens GN=PRDX1 PE=1 SV=1	PRDX1_HUMAN		12	5	8
1330	Copine-1 OS=Homo sapiens GN=CPNE1 PE=1 SV=1	CPNE1_HUMAN		12	6	8
1331	Ribose-phosphate pyrophosphokinase 1 OS=Homo sapiens GN=PRPS1 PE=1 SV=2	PRPS1_HUMAN		12	8	6
1332	Adenylosuccinate synthetase isozyme 2 OS=Homo sapiens GN=ADSS PE=1 SV=3	PURA2_HUMAN		12	9	3
1333	Eukaryotic translation initiation factor 2 subunit 1 OS=Homo sapiens GN=EIF2S1 PE=1 SV=3	IF2A_HUMAN		12	3	9
1334	Protein phosphatase 1F OS=Homo sapiens GN=PPM1F PE=1 SV=3	PPM1F_HUMAN		12	9	3
1335	TAR DNA-binding protein 43 OS=Homo sapiens GN=TARDBP PE=1 SV=1	TADBP_HUMAN		12	5	6
1336	Poly(rC)-binding protein 2 OS=Homo sapiens GN=PCBP2 PE=1 SV=1	PCBP2_HUMAN		6	5	6
1337	ADP-ribosylation factor 1 OS=Homo sapiens GN=ARF1 PE=1 SV=2	ARF1_HUMAN		6	2	4
1338	HLA class I histocompatibility antigen, Cw-17 alpha chain OS=Homo sapiens GN=HLA-C PE=1 SV=1	1C17_HUMAN		1
1339	Keratin, type II cytoskeletal 80 OS=Homo sapiens GN=KRT80 PE=1 SV=2	K2C80_HUMAN		2	2	1
1340	Filamin-B OS=Homo sapiens GN=FLNB PE=1 SV=2	FLNB_HUMAN		3	12	14
1341	WD repeat-containing protein 1 OS=Homo sapiens GN=WDR1 PE=1 SV=4	WDR1_HUMAN		13	8	13
1342	26S protease regulatory subunit 4 OS=Homo sapiens GN=PSMC1 PE=1 SV=1	PRS4_HUMAN		12	11	15
1343	ATP-dependent RNA helicase DDX39A OS=Homo sapiens GN=DDX39A PE=1 SV=2	DX39A_HUMAN		13	15	11
1344	Phosphate carrier protein, mitochondrial OS=Homo sapiens GN=SLC25A3 PE=1 SV=2	MPCP_HUMAN		13	4	9
1345	Synaptic vesicle membrane protein VAT-1 homolog OS=Homo sapiens GN=VAT1 PE=1 SV=2	VAT1_HUMAN		13	9	10
1346	40S ribosomal protein SA OS=Homo sapiens GN=RPSA PE=1 SV=4	RSSA_HUMAN		13	10	13
1347	Inosine-5'-monophosphate dehydrogenase 2 OS=Homo sapiens GN=IMPDH2 PE=1 SV=2	IMDH2_HUMAN		13	9	10
1348	Unconventional myosin-Ic OS=Homo sapiens GN=MYO1C PE=1 SV=4	MYO1C_HUMAN		13	7	5
1349	Dolichyl-diphosphooligosaccharide--protein glycosyltransferase subunit 2 OS=Homo sapiens GN=RPN2 PE=1 SV=3	RPN2_HUMAN		13	11	10
1350	Replication protein A 70 kDa DNA-binding subunit OS=Homo sapiens GN=RPA1 PE=1 SV=2	RFA1_HUMAN		13	6	2
1351	RuvB-like 1 OS=Homo sapiens GN=RUVBL1 PE=1 SV=1	RUVB1_HUMAN		13	9	8
1352	Pyruvate dehydrogenase E1 component subunit beta, mitochondrial OS=Homo sapiens GN=PDHB PE=1 SV=3	ODPB_HUMAN		13	7	7
1353	Keratin, type II cytoskeletal 1b OS=Homo sapiens GN=KRT77 PE=2 SV=3	K2C1B_HUMAN		6	11	8
1354	Glutamine--fructose-6-phosphate aminotransferase [isomerizing] 2 OS=Homo sapiens GN=GFPT2 PE=1 SV=3	GFPT2_HUMAN		5	8
1355	14-3-3 protein gamma OS=Homo sapiens GN=YWHAG PE=1 SV=2	1433G_HUMAN		6	8	4
1356	Spliceosome RNA helicase DDX39B OS=Homo sapiens GN=DDX39B PE=1 SV=1	DX39B_HUMAN		5	2	2
1357	Ribose-phosphate pyrophosphokinase 2 OS=Homo sapiens GN=PRPS2 PE=1 SV=2	PRPS2_HUMAN		5	1	3
1358	Cytoplasmic dynein 1 heavy chain 1 OS=Homo sapiens GN=DYNC1H1 PE=1 SV=5	DYHC1_HUMAN		14	75	62
1359	Programmed cell death 6-interacting protein OS=Homo sapiens GN=PDCD6IP PE=1 SV=1	PDC6I_HUMAN		14	20	25
1360	Aspartate--tRNA ligase, cytoplasmic OS=Homo sapiens GN=DARS PE=1 SV=2	SYDC_HUMAN		14	11	12
1361	26S protease regulatory subunit 7 OS=Homo sapiens GN=PSMC2 PE=1 SV=3	PRS7_HUMAN		14	15	17
1362	Desmoglein-1 OS=Homo sapiens GN=DSG1 PE=1 SV=2	DSG1_HUMAN		14	16	8
1363	HLA class I histocompatibility antigen, A-2 alpha chain OS=Homo sapiens GN=HLA-A PE=1 SV=1	1A02_HUMAN		14	13	14
1364	26S proteasome non-ATPase regulatory subunit 11 OS=Homo sapiens GN=PSMD11 PE=1 SV=3	PSD11_HUMAN		14	11	14
1365	Long-chain-fatty-acid--CoA ligase 4 OS=Homo sapiens GN=ACSL4 PE=1 SV=2	ACSL4_HUMAN		14	9	5
1366	60S acidic ribosomal protein P0 OS=Homo sapiens GN=RPLP0 PE=1 SV=1	RLA0_HUMAN		14	8	8
1367	Acetyl-CoA acetyltransferase, cytosolic OS=Homo sapiens GN=ACAT2 PE=1 SV=2	THIC_HUMAN		14	8	5
1368	Acetyl-CoA acetyltransferase, mitochondrial OS=Homo sapiens GN=ACAT1 PE=1 SV=1	THIL_HUMAN		14	9	11
1369	ATP-dependent RNA helicase DDX1 OS=Homo sapiens GN=DDX1 PE=1 SV=2	DDX1_HUMAN		14	6	8
1370	Proteasome-associated protein ECM29 homolog OS=Homo sapiens GN=ECM29 PE=1 SV=2	ECM29_HUMAN		14	5	9
1371	Dihydrolipoyl dehydrogenase, mitochondrial OS=Homo sapiens GN=DLD PE=1 SV=2	DLDH_HUMAN		14	4	8
1372	Poly(rC)-binding protein 1 OS=Homo sapiens GN=PCBP1 PE=1 SV=2	PCBP1_HUMAN		14	9	9
1373	Keratin, type II cytoskeletal 78 OS=Homo sapiens GN=KRT78 PE=2 SV=2	K2C78_HUMAN		11	9	7
1374	Signal transducer and activator of transcription 1-alpha/beta OS=Homo sapiens GN=STAT1 PE=1 SV=2	STAT1_HUMAN		14	1	8
1375	Keratin, type I cuticular Ha1 OS=Homo sapiens GN=KRT31 PE=1 SV=3	K1H1_HUMAN		14		7
1376	UDP-glucose 6-dehydrogenase OS=Homo sapiens GN=UGDH PE=1 SV=1	UGDH_HUMAN		14	3	4
1377	Coatomer subunit delta OS=Homo sapiens GN=ARCN1 PE=1 SV=1	COPD_HUMAN		15	14	12
1378	26S proteasome non-ATPase regulatory subunit 1 OS=Homo sapiens GN=PSMD1 PE=1 SV=2	PSMD1_HUMAN		15	21	16
1379	Cyclin-dependent kinase 1 OS=Homo sapiens GN=CDK1 PE=1 SV=3	CDK1_HUMAN		15	12	14
1380	4F2 cell-surface antigen heavy chain OS=Homo sapiens GN=SLC3A2 PE=1 SV=3	4F2_HUMAN		15	15	15
1381	Tyrosine-protein phosphatase non-receptor type 1 OS=Homo sapiens GN=PTPN1 PE=1 SV=1	PTN1_HUMAN		15	9	10
1382	Heat shock protein beta-1 OS=Homo sapiens GN=HSPB1 PE=1 SV=2	HSPB1_HUMAN		15	10	10
1383	ADP-ribosylation factor 4 OS=Homo sapiens GN=ARF4 PE=1 SV=3	ARF4_HUMAN		15	11	9
1384	Glutamine--fructose-6-phosphate aminotransferase [isomerizing] 1 OS=Homo sapiens GN=GFPT1 PE=1 SV=3	GFPT1_HUMAN		15	10	9
1385	Eukaryotic translation initiation factor 5A-1 OS=Homo sapiens GN=EIF5A PE=1 SV=2	IF5A1_HUMAN		15	9	12
1386	Annexin A11 OS=Homo sapiens GN=ANXA11 PE=1 SV=1	ANX11_HUMAN		15	8	7
1387	Carbonyl reductase [NADPH] 1 OS=Homo sapiens GN=CBR1 PE=1 SV=3	CBR1_HUMAN		15	8	8
1388	Ubiquitin thioesterase OTUB1 OS=Homo sapiens GN=OTUB1 PE=1 SV=2	OTUB1_HUMAN		15	9	9
1389	Methionine--tRNA ligase, cytoplasmic OS=Homo sapiens GN=MARS PE=1 SV=2	SYMC_HUMAN		15	5	5
1390	Delta-1-pyrroline-5-carboxylate synthase OS=Homo sapiens GN=ALDH18A1 PE=1 SV=2	P5CS_HUMAN		15	2	3
1391	Keratin, type I cytoskeletal 13 OS=Homo sapiens GN=KRT13 PE=1 SV=4	K1C13_HUMAN		1
1392	ADP/ATP translocase 1 OS=Homo sapiens GN=SLC25A4 PE=1 SV=4	ADT1_HUMAN		1
1393	ATP synthase subunit alpha, mitochondrial OS=Homo sapiens GN=ATP5A1 PE=1 SV=1	ATPA_HUMAN		16	18	16
1394	26S protease regulatory subunit 8 OS=Homo sapiens GN=PSMC5 PE=1 SV=1	PRS8_HUMAN		16	9	11
1395	26S protease regulatory subunit 6A OS=Homo sapiens GN=PSMC3 PE=1 SV=3	PRS6A_HUMAN		16	12	13
1396	General vesicular transport factor p115 OS=Homo sapiens GN=USO1 PE=1 SV=2	USO1_HUMAN		16	7	9
1397	DNA mismatch repair protein Msh2 OS=Homo sapiens GN=MSH2 PE=1 SV=1	MSH2_HUMAN		16	3	3
1398	14-3-3 protein beta/alpha OS=Homo sapiens GN=YWHAB PE=1 SV=3	1433B_HUMAN		7	8	9
1399	Myosin-9 OS=Homo sapiens GN=MYH9 PE=1 SV=4	MYH9_HUMAN		17	24	30
1400	Valine--tRNA ligase OS=Homo sapiens GN=VARS PE=1 SV=4	SYVC_HUMAN		17	17	21
1401	Coatomer subunit alpha OS=Homo sapiens GN=COPA PE=1 SV=2	COPA_HUMAN		17	12	9
1402	Receptor of activated protein C kinase 1 OS=Homo sapiens GN=RACK1 PE=1 SV=3	RACK1_HUMAN		17	17	13
1403	Hornerin OS=Homo sapiens GN=HRNR PE=1 SV=2	HORN_HUMAN		17	15	12
1404	Transcription intermediary factor 1-beta OS=Homo sapiens GN=TRIM28 PE=1 SV=5	TIF1B_HUMAN		17	14	12
1405	RuvB-like 2 OS=Homo sapiens GN=RUVBL2 PE=1 SV=3	RUVB2_HUMAN		17	11	13
1406	Calcium-binding mitochondrial carrier protein SCaMC-1 OS=Homo sapiens GN=SLC25A24 PE=1 SV=2	SCMC1_HUMAN		17	7	12
1407	Vacuolar protein sorting-associated protein 35 OS=Homo sapiens GN=VPS35 PE=1 SV=2	VPS35_HUMAN		17	3	8
1408	Neuroblast differentiation-associated protein AHNAK OS=Homo sapiens GN=AHNAK PE=1 SV=2	AHNK_HUMAN		18	20	11
1409	T-complex protein 1 subunit alpha OS=Homo sapiens GN=TCP1 PE=1 SV=1	TCPA_HUMAN		18	18	25
1410	Heterogeneous nuclear ribonucleoprotein M OS=Homo sapiens GN=HNRNPM PE=1 SV=3	HNRPM_HUMAN		18	11	6
1411	40S ribosomal protein S3 OS=Homo sapiens GN=RPS3 PE=1 SV=2	RS3_HUMAN		18	22	19
1412	T-complex protein 1 subunit zeta OS=Homo sapiens GN=CCT6A PE=1 SV=3	TCPZ_HUMAN		18	17	20
1413	Ras GTPase-activating-like protein IQGAP1 OS=Homo sapiens GN=IQGAP1 PE=1 SV=1	IQGA1_HUMAN		18	10	11
1414	Transitional endoplasmic reticulum ATPase OS=Homo sapiens GN=VCP PE=1 SV=4	TERA_HUMAN		18	5	16
1415	Long-chain-fatty-acid--CoA ligase 3 OS=Homo sapiens GN=ACSL3 PE=1 SV=3	ACSL3_HUMAN		17	10	1
1416	Chloride intracellular channel protein 1 OS=Homo sapiens GN=CLIC1 PE=1 SV=4	CLIC1_HUMAN		19	33	29
1417	Calnexin OS=Homo sapiens GN=CANX PE=1 SV=2	CALX_HUMAN		19	20	22
1418	Protein TFG OS=Homo sapiens GN=TFG PE=1 SV=2	TFG_HUMAN		19	27	22
1419	Isoleucine--tRNA ligase, cytoplasmic OS=Homo sapiens GN=IARS PE=1 SV=2	SYIC_HUMAN		19	15	12
1420	Heterogeneous nuclear ribonucleoprotein K OS=Homo sapiens GN=HNRNPK PE=1 SV=1	HNRPK_HUMAN		19	13	14
1421	Importin-7 OS=Homo sapiens GN=IPO7 PE=1 SV=1	IPO7_HUMAN		19	12	18
1422	Dolichyl-diphosphooligosaccharide--protein glycosyltransferase subunit 1 OS=Homo sapiens GN=RPN1 PE=1 SV=1	RPN1_HUMAN		19	14	13
1423	Cofilin-1 OS=Homo sapiens GN=CFL1 PE=1 SV=3	COF1_HUMAN		19	10	14
1424	Importin subunit alpha-1 OS=Homo sapiens GN=KPNA2 PE=1 SV=1	IMA1_HUMAN		19	8	12
1425	Glutamine--tRNA ligase OS=Homo sapiens GN=QARS PE=1 SV=1	SYQ_HUMAN		18	7	6
1426	Trifunctional enzyme subunit beta, mitochondrial OS=Homo sapiens GN=HADHB PE=1 SV=3	ECHB_HUMAN		19	7	8
1427	Cullin-associated NEDD8-dissociated protein 1 OS=Homo sapiens GN=CAND1 PE=1 SV=2	CAND1_HUMAN		20	27	21
1428	T-complex protein 1 subunit delta OS=Homo sapiens GN=CCT4 PE=1 SV=4	TCPD_HUMAN		18	18	22
1429	Coatomer subunit gamma-1 OS=Homo sapiens GN=COPG1 PE=1 SV=1	COPG1_HUMAN		20	16	20
1430	T-complex protein 1 subunit epsilon OS=Homo sapiens GN=CCT5 PE=1 SV=1	TCPE_HUMAN		21	14	28
1431	Heat shock protein HSP 90-alpha OS=Homo sapiens GN=HSP90AA1 PE=1 SV=5	HS90A_HUMAN		5	32	21
1432	T-complex protein 1 subunit eta OS=Homo sapiens GN=CCT7 PE=1 SV=2	TCPH_HUMAN		21	14	19
1433	Keratin, type I cytoskeletal 17 OS=Homo sapiens GN=KRT17 PE=1 SV=2	K1C17_HUMAN		9	9	14
1434	Keratin, type II cytoskeletal 8 OS=Homo sapiens GN=KRT8 PE=1 SV=7	K2C8_HUMAN		4		7
1435	Alanine--tRNA ligase, cytoplasmic OS=Homo sapiens GN=AARS PE=1 SV=2	SYAC_HUMAN		22	10	15
1436	Proliferating cell nuclear antigen OS=Homo sapiens GN=PCNA PE=1 SV=1	PCNA_HUMAN		22	14	12
1437	Atlastin-3 OS=Homo sapiens GN=ATL3 PE=1 SV=1	ATLA3_HUMAN		22	12	7
1438	14-3-3 protein zeta/delta OS=Homo sapiens GN=YWHAZ PE=1 SV=1	1433Z_HUMAN		14	17	19
1439	ADP/ATP translocase 3 OS=Homo sapiens GN=SLC25A6 PE=1 SV=4	ADT3_HUMAN		11	2	11
1440	Major vault protein OS=Homo sapiens GN=MVP PE=1 SV=4	MVP_HUMAN		23	35	28
1441	T-complex protein 1 subunit beta OS=Homo sapiens GN=CCT2 PE=1 SV=4	TCPB_HUMAN		23	21	35
1442	ADP/ATP translocase 2 OS=Homo sapiens GN=SLC25A5 PE=1 SV=7	ADT2_HUMAN		23	21	24
1443	Exportin-1 OS=Homo sapiens GN=XPO1 PE=1 SV=1	XPO1_HUMAN		23	17	25
1444	Elongation factor 2 OS=Homo sapiens GN=EEF2 PE=1 SV=4	EF2_HUMAN		23	23	23
1445	14-3-3 protein theta OS=Homo sapiens GN=YWHAQ PE=1 SV=1	1433T_HUMAN		23	18	21
1446	EH domain-containing protein 1 OS=Homo sapiens GN=EHD1 PE=1 SV=2	EHD1_HUMAN		23	11	17
1447	Hexokinase-1 OS=Homo sapiens GN=HK1 PE=1 SV=3	HXK1_HUMAN		23	5	9
1448	Phospholipase A-2-activating protein OS=Homo sapiens GN=PLAA PE=1 SV=2	PLAP_HUMAN		23	10	12
1449	Heat shock 70 kDa protein 1A OS=Homo sapiens GN=HSPA1A PE=1 SV=1	HS71A_HUMAN (+1)		22	31	27
1450	Importin subunit beta-1 OS=Homo sapiens GN=KPNB1 PE=1 SV=2	IMB1_HUMAN		24	23	31
1451	T-complex protein 1 subunit theta OS=Homo sapiens GN=CCT8 PE=1 SV=4	TCPQ_HUMAN		24	13	22
1452	Threonine--tRNA ligase, cytoplasmic OS=Homo sapiens GN=TARS PE=1 SV=3	SYTC_HUMAN		24	13	17
1453	Alpha-actinin-4 OS=Homo sapiens GN=ACTN4 PE=1 SV=2	ACTN4_HUMAN		24	11	17
1454	Serine/threonine-protein phosphatase 2A 65 kDa regulatory subunit A alpha isoform OS=Homo sapiens GN=PPP2R1A PE=1 SV=4	2AAA_HUMAN		25	23	26
1455	Filamin-C OS=Homo sapiens GN=FLNC PE=1 SV=3	FLNC_HUMAN		16		41
1456	T-complex protein 1 subunit gamma OS=Homo sapiens GN=CCT3 PE=1 SV=4	TCPG_HUMAN		25	14	18
1457	Trifunctional enzyme subunit alpha, mitochondrial OS=Homo sapiens GN=HADHA PE=1 SV=2	ECHA_HUMAN		25	13	15
1458	Leucine--tRNA ligase, cytoplasmic OS=Homo sapiens GN=LARS PE=1 SV=2	SYLC_HUMAN		25	22	5
1459	Ribonuclease inhibitor OS=Homo sapiens GN=RNH1 PE=1 SV=2	RINI_HUMAN		26	12	24
1460	Alpha-actinin-1 OS=Homo sapiens GN=ACTN1 PE=1 SV=2	ACTN1_HUMAN		15		6
1461	Kinesin-1 heavy chain OS=Homo sapiens GN=KIF5B PE=1 SV=1	KINH_HUMAN		27	34	27
1462	Coatomer subunit beta OS=Homo sapiens GN=COPB1 PE=1 SV=3	COPB_HUMAN		29	20	33
1463	Protein-glutamine gamma-glutamyltransferase 2 OS=Homo sapiens GN=TGM2 PE=1 SV=2	TGM2_HUMAN		29	13	25
1464	Arginine--tRNA ligase, cytoplasmic OS=Homo sapiens GN=RARS PE=1 SV=2	SYRC_HUMAN		29	13	15
1465	Glycogen phosphorylase, brain form OS=Homo sapiens GN=PYGB PE=1 SV=5	PYGB_HUMAN		30	30	13
1466	C-1-tetrahydrofolate synthase, cytoplasmic OS=Homo sapiens GN=MTHFD1 PE=1 SV=3	C1TC_HUMAN		31	17	16
1467	Bifunctional glutamate/proline--tRNA ligase OS=Homo sapiens GN=EPRS PE=1 SV=5	SYEP_HUMAN		31	25	25
1468	ATP synthase subunit beta, mitochondrial OS=Homo sapiens GN=ATP5B PE=1 SV=3	ATPB_HUMAN		31	30	31
1469	Glycine--tRNA ligase OS=Homo sapiens GN=GARS PE=1 SV=3	SYG_HUMAN		31	13	21
1470	Elongation factor Tu, mitochondrial OS=Homo sapiens GN=TUFM PE=1 SV=2	EFTU_HUMAN		31	13	17
1471	Nicotinamide phosphoribosyltransferase OS=Homo sapiens GN=NAMPT PE=1 SV=1	NAMPT_HUMAN		32	17	18
1472	Importin-5 OS=Homo sapiens GN=IPO5 PE=1 SV=4	IPO5_HUMAN		33	31	28
1473	ATP-dependent 6-phosphofructokinase, platelet type OS=Homo sapiens GN=PFKP PE=1 SV=2	PFKAP_HUMAN		34	39	18
1474	E3 ubiquitin-protein ligase TRIM21 OS=Homo sapiens GN=TRIM21 PE=1 SV=1	RO52_HUMAN		34	20	10
1475	Desmoplakin OS=Homo sapiens GN=DSP PE=1 SV=3	DESP_HUMAN		35	41	44
1476	Sarcoplasmic/endoplasmic reticulum calcium ATPase 2 OS=Homo sapiens GN=ATP2A2 PE=1 SV=1	AT2A2_HUMAN		35	23	23
1477	26S proteasome non-ATPase regulatory subunit 2 OS=Homo sapiens GN=PSMD2 PE=1 SV=3	PSMD2_HUMAN		36	19	32
1478	Beta-actin-like protein 2 OS=Homo sapiens GN=ACTBL2 PE=1 SV=2	ACTBL_HUMAN		3		2
1479	Sodium/potassium-transporting ATPase subunit alpha-1 OS=Homo sapiens GN=ATP1A1 PE=1 SV=1	AT1A1_HUMAN		37	33	33
1480	60 kDa heat shock protein, mitochondrial OS=Homo sapiens GN=HSPD1 PE=1 SV=2	CH60_HUMAN		38	43	50
1481	Tubulin beta-6 chain OS=Homo sapiens GN=TUBB6 PE=1 SV=1	TBB6_HUMAN		8	1	6
1482	Leucine-rich PPR motif-containing protein, mitochondrial OS=Homo sapiens GN=LRPPRC PE=1 SV=3	LPPRC_HUMAN		40	24	32
1483	Eukaryotic initiation factor 4A-I OS=Homo sapiens GN=EIF4A1 PE=1 SV=1	IF4A1_HUMAN		40	21	26
1484	Elongation factor 1-alpha 2 OS=Homo sapiens GN=EEF1A2 PE=1 SV=1	EF1A2_HUMAN		1
1485	Elongation factor 1-gamma OS=Homo sapiens GN=EEF1G PE=1 SV=3	EF1G_HUMAN		41	28	28
1486	Exportin-2 OS=Homo sapiens GN=CSE1L PE=1 SV=3	XPO2_HUMAN		43	28	41
1487	Clathrin heavy chain 1 OS=Homo sapiens GN=CLTC PE=1 SV=5	CLH1_HUMAN		45	27	38
1488	Keratin, type I cytoskeletal 16 OS=Homo sapiens GN=KRT16 PE=1 SV=4	K1C16_HUMAN		41	35	38
1489	Heat shock protein HSP 90-beta OS=Homo sapiens GN=HSP90AB1 PE=1 SV=4	HS90B_HUMAN		49	74	77
1490	CAD protein OS=Homo sapiens GN=CAD PE=1 SV=3	PYR1_HUMAN		49	10	21
1491	Keratin, type I cytoskeletal 14 OS=Homo sapiens GN=KRT14 PE=1 SV=4	K1C14_HUMAN		35	36	39
1492	Actin, alpha cardiac muscle 1 OS=Homo sapiens GN=ACTC1 PE=1 SV=1	ACTC_HUMAN (+1)		3	5	8
1493	Keratin, type II cytoskeletal 6C OS=Homo sapiens GN=KRT6C PE=1 SV=3	K2C6C_HUMAN		1	2	1
1494	Keratin, type II cytoskeletal 6A OS=Homo sapiens GN=KRT6A PE=1 SV=3	K2C6A_HUMAN		38	30	34
1495	Elongation factor 1-alpha 1 OS=Homo sapiens GN=EEF1A1 PE=1 SV=1	EF1A1_HUMAN		66	35	36
1496	Tubulin beta-3 chain OS=Homo sapiens GN=TUBB3 PE=1 SV=2	TBB3_HUMAN		4	5	3
1497	Keratin, type II cytoskeletal 6B OS=Homo sapiens GN=KRT6B PE=1 SV=5	K2C6B_HUMAN		2	3	2
1498	Keratin, type II cytoskeletal 5 OS=Homo sapiens GN=KRT5 PE=1 SV=3	K2C5_HUMAN		32	25	31
1499	Pyruvate kinase PKM OS=Homo sapiens GN=PKM PE=1 SV=4	KPYM_HUMAN		70	48	53
1500	Heat shock cognate 71 kDa protein OS=Homo sapiens GN=HSPA8 PE=1 SV=1	HSP7C_HUMAN		69	59	70
1501	DNA-dependent protein kinase catalytic subunit OS=Homo sapiens GN=PRKDC PE=1 SV=3	PRKDC_HUMAN		78	43	18
1502	Tubulin alpha-4A chain OS=Homo sapiens GN=TUBA4A PE=1 SV=1	TBA4A_HUMAN		4	3	3
1503	Filamin-A OS=Homo sapiens GN=FLNA PE=1 SV=4	FLNA_HUMAN		84	90	88
1504	78 kDa glucose-regulated protein OS=Homo sapiens GN=HSPA5 PE=1 SV=2	GRP78_HUMAN		85	108	88
1505	Fatty acid synthase OS=Homo sapiens GN=FASN PE=1 SV=3	FAS_HUMAN		96	70	39
1506	Tubulin alpha-1C chain OS=Homo sapiens GN=TUBA1C PE=1 SV=1	TBA1C_HUMAN		98	57	63
1507	Tubulin alpha-1B chain OS=Homo sapiens GN=TUBA1B PE=1 SV=1	TBA1B_HUMAN		20	11	10
1508	Tubulin beta-4A chain OS=Homo sapiens GN=TUBB4A PE=1 SV=2	TBB4A_HUMAN		2	1	2
1509	Tubulin beta-2A chain OS=Homo sapiens GN=TUBB2A PE=1 SV=1	TBB2A_HUMAN		4		2
1510	Keratin, type II cytoskeletal 2 epidermal OS=Homo sapiens GN=KRT2 PE=1 SV=2	K22E_HUMAN		117	117	100
1511	Keratin, type I cytoskeletal 9 OS=Homo sapiens GN=KRT9 PE=1 SV=3	K1C9_HUMAN		122	123	97
1512	Tubulin beta-4B chain OS=Homo sapiens GN=TUBB4B PE=1 SV=1	TBB4B_HUMAN		11	7	8
1513	Tubulin beta chain OS=Homo sapiens GN=TUBB PE=1 SV=2	TBB5_HUMAN		137	80	84
1514	Stress-70 protein, mitochondrial OS=Homo sapiens GN=HSPA9 PE=1 SV=2	GRP75_HUMAN		142	185	197
1515	Keratin, type I cytoskeletal 10 OS=Homo sapiens GN=KRT10 PE=1 SV=6	K1C10_HUMAN		144	134	133
1516	Keratin, type II cytoskeletal 1 OS=Homo sapiens GN=KRT1 PE=1 SV=6	K2C1_HUMAN		142	148	150
1517	Actin, cytoplasmic 1 OS=Homo sapiens GN=ACTB PE=1 SV=1	ACTB_HUMAN		257	103	133
1518	Actin, cytoplasmic 2 OS=Homo sapiens GN=ACTG1 PE=1 SV=1	ACTG_HUMAN		26	17	11
